# Supplementary material for: 2-Benzyl­sulfanyl-4-pentyl-6-(phenyl­sulfan­yl)pyrimidine-5-carbonitrile
Source: Acta Crystallogr Sect E Struct Rep Online. 2011 Oct 29;67(Pt 11):o3126. doi: 10.1107/S1600536811044746 (PMC3247510; doi:10.1107/S1600536811044746)
Supplement: Supplementary file 1 [file e-67-o3126-sup1.cif]

##############################################################################
#                                                                            #
# This CIF contains the data in a paper accepted for publication in          #
# Acta Crystallographica Section E. It conforms to the requirements of       #
# Notes for Authors for Acta Crystallographica Section E, and has been       #
# peer reviewed under the auspices of the IUCr Commission on Journals.       #
#                                                                            #
# Full details of the Crystallographic Information File format               #
# are given in the paper "The Crystallographic Information File (CIF):       #
# a New Standard Archive File for Crystallography" by S. R. Hall, F. H.      #
# Allen and I. D. Brown [Acta Cryst. (1991), A47, 655-685].                  #
#                                                                            #
# The current version of the core CIF dictionary is obtainable from          #
# ftp://ftp.iucr.org/pub/cif_core.dic.                                       #
#                                                                            #
# Software is freely available for graphical display of the structure(s)     #
# in this CIF. For information consult the CIF software page                 #
# http://www.iucr.org/resources/cif/software.                                #
#                                                                            #
# This file may be used for bona fide research purposes within the           #
# scientific community so long as proper attribution is given to the journal # 
# article from which it was obtained.                                        #
#                                                                            #
##############################################################################
data_global
_audit_creation_method     SHELXL-97
_journal_date_recd_electronic     2011-10-26
_journal_date_accepted     2011-10-26
_journal_name_full     'Acta Crystallographica, Section E'
_journal_year     2011
_journal_volume     67
_journal_issue     11
_journal_page_first     o3126
_journal_page_last     o3126
_journal_paper_category     QO
_journal_coeditor_code     HG5126
_publ_contact_author
;
     Prof. Edward R.T. Tiekink
     Department of Chemistry
     University of Malaya
     50603 Kuala Lumpur
     Malaysia
;
_publ_contact_author_email     edward.tiekink@gmail.com
_publ_contact_author_fax     '03 7967 4193'
_publ_contact_author_phone     '03 7967 6778'
_publ_section_title
;
2-Benzylsulfanyl-4-pentyl-6-(phenylsulfanyl)pyrimidine-5-carbonitrile
;
loop_
    _publ_author_name
    _publ_author_footnote
    _publ_author_address
    'El-Emam, Ali A.'
;
Additional correspondence author, e-mail: elemam5@hotmail.com.
;
;
Department of Pharmaceutical Chemistry
College of Pharmacy
King Saud University
Riyadh
Saudi Arabia
;
    'Al-Deeb, Omar A.' .
;
Department of Pharmaceutical Chemistry
College of Pharmacy
King Saud University
Riyadh
Saudi Arabia
;
    'Al-Turkistani, Abdulghafoor A.' .
;
Department of Pharmaceutical Chemistry
College of Pharmacy
King Saud University
Riyadh
Saudi Arabia
;
    'Ng, Seik Weng' .
;
Department of Chemistry
University of Malaya
50603 Kuala Lumpur
Malaysia
and
Chemistry Department
Faculty of Science
King Abdulaziz University
PO Box 80203 Jeddah
Saudi Arabia
;
    'Tiekink, Edward R. T.' .
;
Department of Chemistry
University of Malaya
50603 Kuala Lumpur
Malaysia
;
data_I
_audit_creation_method     SHELXL-97
_chemical_name_systematic
;
2-Benzylsulfanyl-4-pentyl-6-(phenylsulfanyl)pyrimidine-5-carbonitrile
;
_chemical_name_common     ?
_chemical_formula_moiety     'C23 H23 N3 S2'
_chemical_formula_sum     'C23 H23 N3 S2'
_chemical_formula_iupac     'C23 H23 N3 S2'
_chemical_formula_weight     405.56
_chemical_melting_point     ?
_symmetry_cell_setting     monoclinic
_symmetry_space_group_name_H-M     'P 21/n'
_symmetry_space_group_name_Hall     '-P 2yn'
loop_
    _symmetry_equiv_pos_as_xyz
    'x, y, z'
    '-x+1/2, y+1/2, -z+1/2'
    '-x, -y, -z'
    'x-1/2, -y-1/2, z-1/2'
_cell_length_a     9.00930(10)
_cell_length_b     8.21370(10)
_cell_length_c     28.6398(3)
_cell_angle_alpha     90.00
_cell_angle_beta     98.4270(10)
_cell_angle_gamma     90.00
_cell_volume     2096.45(4)
_cell_formula_units_Z     4
_cell_measurement_reflns_used     5846
_cell_measurement_theta_min     3.12
_cell_measurement_theta_max     76.41
_cell_measurement_temperature     100(2)
_exptl_crystal_description     block
_exptl_crystal_colour     colourless
_exptl_crystal_size_max     0.25
_exptl_crystal_size_mid     0.25
_exptl_crystal_size_min     0.15
_exptl_crystal_density_diffrn     1.285
_exptl_crystal_density_meas     ?
_exptl_crystal_density_method     'not measured'
_exptl_crystal_F_000     856
_exptl_absorpt_coefficient_mu     2.393
_exptl_absorpt_correction_type     multi-scan
_exptl_absorpt_process_details     '(CrysAlis PRO: Agilent, 2010)'
_exptl_absorpt_correction_T_min     0.5861
_exptl_absorpt_correction_T_max     0.7154
_diffrn_ambient_temperature     100(2)
_diffrn_radiation_type     CuK\a
_diffrn_radiation_wavelength     1.54184
_diffrn_radiation_source     'SuperNova (Cu) X-ray Source'
_diffrn_radiation_monochromator     Mirror
_diffrn_measurement_device_type
                  'Agilent SuperNova Dual diffractometer with an Atlas detector'
_diffrn_measurement_method     '\w scan'
_diffrn_detector_area_resol_mean     10.4041
_diffrn_reflns_number     8836
_diffrn_reflns_av_R_equivalents     0.0165
_diffrn_reflns_av_sigmaI/netI     0.0196
_diffrn_reflns_theta_min     4.98
_diffrn_reflns_theta_max     76.61
_diffrn_reflns_theta_full     76.61
_diffrn_measured_fraction_theta_max     0.975
_diffrn_measured_fraction_theta_full     0.975
_diffrn_reflns_limit_h_min     -11
_diffrn_reflns_limit_h_max     9
_diffrn_reflns_limit_k_min     -10
_diffrn_reflns_limit_k_max     10
_diffrn_reflns_limit_l_min     -35
_diffrn_reflns_limit_l_max     33
_diffrn_standards_number     0
_diffrn_standards_interval_count     0
_diffrn_standards_interval_time     0
_diffrn_standards_decay_%     0
_reflns_number_total     4307
_reflns_number_gt     4029
_reflns_threshold_expression     I>2\s(I)
_refine_ls_structure_factor_coef     Fsqd
_refine_ls_matrix_type     full
_refine_ls_R_factor_all     0.0315
_refine_ls_R_factor_gt     0.0296
_refine_ls_wR_factor_gt     0.0816
_refine_ls_wR_factor_ref     0.0836
_refine_ls_goodness_of_fit_ref     1.019
_refine_ls_restrained_S_all     1.019
_refine_ls_number_reflns     4307
_refine_ls_number_parameters     253
_refine_ls_number_restraints     0
_refine_ls_hydrogen_treatment     constr
_refine_ls_weighting_scheme     calc
_refine_ls_weighting_details
         'calc w=1/[\s^2^(Fo^2^)+(0.0513P)^2^+0.5251P] where P=(Fo^2^+2Fc^2^)/3'
_atom_sites_solution_hydrogens     geom
_atom_sites_solution_primary     direct
_atom_sites_solution_secondary     difmap
_refine_ls_shift/su_max     0.001
_refine_ls_shift/su_mean     0.001
_refine_diff_density_max     0.263
_refine_diff_density_min     -0.261
_refine_ls_extinction_method     none
_refine_ls_extinction_coef     ?
loop_
    _atom_type_symbol
    _atom_type_description
    _atom_type_scat_dispersion_real
    _atom_type_scat_dispersion_imag
    _atom_type_scat_source
    'C' 'C' 0.0181 0.0091
                         'International Tables Vol C Tables 4.2.6.8 and 6.1.1.4'
    'H' 'H' 0.0000 0.0000
                         'International Tables Vol C Tables 4.2.6.8 and 6.1.1.4'
    'N' 'N' 0.0311 0.0180
                         'International Tables Vol C Tables 4.2.6.8 and 6.1.1.4'
    'S' 'S' 0.3331 0.5567
                         'International Tables Vol C Tables 4.2.6.8 and 6.1.1.4'
_computing_data_collection     'CrysAlis PRO (Agilent, 2010)'
_computing_cell_refinement     'CrysAlis PRO (Agilent, 2010)'
_computing_data_reduction     'CrysAlis PRO (Agilent, 2010)'
_computing_structure_solution     'SHELXS97 (Sheldrick, 2008)'
_computing_structure_refinement     'SHELXL97 (Sheldrick, 2008)'
_computing_molecular_graphics
;
ORTEP-3 (Farrugia, 1997) and DIAMOND (Brandenburg, 2006)
;
_computing_publication_material     'publCIF (Westrip, 2010)'
loop_
    _atom_site_type_symbol
    _atom_site_label
    _atom_site_fract_x
    _atom_site_fract_y
    _atom_site_fract_z
    _atom_site_U_iso_or_equiv
    _atom_site_adp_type
    _atom_site_calc_flag
    _atom_site_refinement_flags
    _atom_site_occupancy
    _atom_site_symmetry_multiplicity
    _atom_site_disorder_assembly
    _atom_site_disorder_group
    S S1 0.30604(3) 0.80793(4) 0.220499(10) 0.02127(9) Uani d . 1 1 . .
    S S2 0.67551(3) 0.34287(4) 0.296075(10) 0.02388(9) Uani d . 1 1 . .
    N N1 0.40792(11) 0.79888(13) 0.31052(3) 0.0209(2) Uani d . 1 1 . .
    N N2 0.48869(10) 0.58292(12) 0.26357(3) 0.0190(2) Uani d . 1 1 . .
    N N3 0.73908(13) 0.46797(16) 0.41882(4) 0.0307(3) Uani d . 1 1 . .
    C C1 0.41211(12) 0.71875(14) 0.26995(4) 0.0182(2) Uani d . 1 1 . .
    C C2 0.56944(12) 0.52008(14) 0.30172(4) 0.0189(2) Uani d . 1 1 . .
    C C3 0.57250(12) 0.59182(15) 0.34636(4) 0.0196(2) Uani d . 1 1 . .
    C C4 0.48934(12) 0.73471(15) 0.34910(4) 0.0203(2) Uani d . 1 1 . .
    C C5 0.33729(16) 0.66417(16) 0.17420(4) 0.0272(3) Uani d . 1 1 . .
    H H5A 0.4438 0.6301 0.1787 0.033 Uiso calc R 1 1 . .
    H H5B 0.2746 0.5660 0.1760 0.033 Uiso calc R 1 1 . .
    C C6 0.29747(14) 0.74341(15) 0.12657(4) 0.0217(2) Uani d . 1 1 . .
    C C7 0.14885(14) 0.77277(16) 0.10733(4) 0.0244(3) Uani d . 1 1 . .
    H H7 0.0705 0.7464 0.1249 0.029 Uiso calc R 1 1 . .
    C C8 0.11432(16) 0.84024(17) 0.06264(5) 0.0292(3) Uani d . 1 1 . .
    H H8 0.0126 0.8595 0.0498 0.035 Uiso calc R 1 1 . .
    C C9 0.22769(17) 0.87966(17) 0.03667(5) 0.0325(3) Uani d . 1 1 . .
    H H9 0.2038 0.9244 0.0059 0.039 Uiso calc R 1 1 . .
    C C10 0.37576(17) 0.85339(18) 0.05583(5) 0.0335(3) Uani d . 1 1 . .
    H H10 0.4538 0.8814 0.0383 0.040 Uiso calc R 1 1 . .
    C C11 0.41074(14) 0.78623(17) 0.10058(5) 0.0283(3) Uani d . 1 1 . .
    H H11 0.5128 0.7693 0.1136 0.034 Uiso calc R 1 1 . .
    C C12 0.63604(13) 0.31303(15) 0.23406(4) 0.0215(2) Uani d . 1 1 . .
    C C13 0.70954(14) 0.40745(16) 0.20428(5) 0.0261(3) Uani d . 1 1 . .
    H H13 0.7836 0.4840 0.2170 0.031 Uiso calc R 1 1 . .
    C C14 0.67381(15) 0.38880(19) 0.15583(5) 0.0319(3) Uani d . 1 1 . .
    H H14 0.7212 0.4550 0.1352 0.038 Uiso calc R 1 1 . .
    C C15 0.56860(16) 0.2732(2) 0.13749(5) 0.0338(3) Uani d . 1 1 . .
    H H15 0.5447 0.2600 0.1043 0.041 Uiso calc R 1 1 . .
    C C16 0.49858(15) 0.17724(18) 0.16746(5) 0.0320(3) Uani d . 1 1 . .
    H H16 0.4283 0.0968 0.1548 0.038 Uiso calc R 1 1 . .
    C C17 0.53048(14) 0.19798(16) 0.21598(5) 0.0255(3) Uani d . 1 1 . .
    H H17 0.4806 0.1341 0.2366 0.031 Uiso calc R 1 1 . .
    C C18 0.66434(13) 0.52388(15) 0.38680(4) 0.0226(2) Uani d . 1 1 . .
    C C19 0.48584(13) 0.82239(16) 0.39484(4) 0.0235(3) Uani d . 1 1 . .
    H H19A 0.5041 0.9398 0.3903 0.028 Uiso calc R 1 1 . .
    H H19B 0.5677 0.7807 0.4187 0.028 Uiso calc R 1 1 . .
    C C20 0.33583(13) 0.80131(15) 0.41337(4) 0.0215(2) Uani d . 1 1 . .
    H H20A 0.2549 0.8522 0.3910 0.026 Uiso calc R 1 1 . .
    H H20B 0.3130 0.6838 0.4153 0.026 Uiso calc R 1 1 . .
    C C21 0.33978(13) 0.87849(16) 0.46189(4) 0.0224(2) Uani d . 1 1 . .
    H H21A 0.4233 0.8297 0.4837 0.027 Uiso calc R 1 1 . .
    H H21B 0.3608 0.9962 0.4595 0.027 Uiso calc R 1 1 . .
    C C22 0.19546(16) 0.85754(19) 0.48265(5) 0.0326(3) Uani d . 1 1 . .
    H H22A 0.1748 0.7399 0.4856 0.039 Uiso calc R 1 1 . .
    H H22B 0.1115 0.9055 0.4608 0.039 Uiso calc R 1 1 . .
    C C23 0.20205(16) 0.93742(18) 0.53094(5) 0.0318(3) Uani d . 1 1 . .
    H H23A 0.1069 0.9195 0.5429 0.048 Uiso calc R 1 1 . .
    H H23B 0.2192 1.0546 0.5281 0.048 Uiso calc R 1 1 . .
    H H23C 0.2842 0.8895 0.5528 0.048 Uiso calc R 1 1 . .
loop_
    _atom_site_aniso_label
    _atom_site_aniso_U_11
    _atom_site_aniso_U_22
    _atom_site_aniso_U_33
    _atom_site_aniso_U_12
    _atom_site_aniso_U_13
    _atom_site_aniso_U_23
    S1 0.02665(15) 0.02229(15) 0.01482(15) 0.00548(10) 0.00284(11) -0.00166(10)
    S2 0.03252(17) 0.02058(15) 0.01754(15) 0.00567(11) 0.00031(11) -0.00097(11)
    N1 0.0222(5) 0.0236(5) 0.0173(5) 0.0000(4) 0.0039(4) -0.0038(4)
    N2 0.0220(4) 0.0192(5) 0.0162(4) -0.0009(4) 0.0037(4) -0.0011(4)
    N3 0.0331(6) 0.0391(6) 0.0201(5) 0.0026(5) 0.0041(4) 0.0027(5)
    C1 0.0197(5) 0.0195(5) 0.0159(5) -0.0020(4) 0.0046(4) -0.0009(4)
    C2 0.0200(5) 0.0189(5) 0.0181(5) -0.0029(4) 0.0041(4) -0.0002(4)
    C3 0.0211(5) 0.0222(6) 0.0160(5) -0.0025(4) 0.0040(4) 0.0000(4)
    C4 0.0202(5) 0.0248(6) 0.0164(5) -0.0033(4) 0.0044(4) -0.0028(5)
    C5 0.0415(7) 0.0244(6) 0.0157(6) 0.0082(5) 0.0039(5) -0.0031(5)
    C6 0.0300(6) 0.0202(5) 0.0151(5) 0.0030(5) 0.0040(4) -0.0043(4)
    C7 0.0282(6) 0.0242(6) 0.0213(6) -0.0003(5) 0.0057(5) -0.0051(5)
    C8 0.0350(7) 0.0303(7) 0.0202(6) 0.0068(5) -0.0023(5) -0.0066(5)
    C9 0.0537(8) 0.0286(7) 0.0154(6) 0.0076(6) 0.0057(5) -0.0008(5)
    C10 0.0432(7) 0.0352(7) 0.0257(7) 0.0001(6) 0.0171(6) -0.0006(6)
    C11 0.0279(6) 0.0328(7) 0.0248(6) 0.0020(5) 0.0063(5) -0.0036(5)
    C12 0.0246(5) 0.0202(6) 0.0195(6) 0.0065(4) 0.0028(4) -0.0019(4)
    C13 0.0272(6) 0.0258(6) 0.0263(6) 0.0048(5) 0.0068(5) -0.0008(5)
    C14 0.0334(7) 0.0391(7) 0.0258(7) 0.0138(6) 0.0129(5) 0.0052(6)
    C15 0.0354(7) 0.0463(8) 0.0184(6) 0.0194(6) -0.0004(5) -0.0049(6)
    C16 0.0304(6) 0.0337(7) 0.0288(7) 0.0072(5) -0.0056(5) -0.0087(6)
    C17 0.0270(6) 0.0232(6) 0.0253(6) 0.0038(5) 0.0011(5) -0.0009(5)
    C18 0.0254(5) 0.0260(6) 0.0174(5) -0.0019(5) 0.0061(4) -0.0016(5)
    C19 0.0241(6) 0.0292(6) 0.0170(6) 0.0001(5) 0.0026(4) -0.0062(5)
    C20 0.0264(6) 0.0231(6) 0.0153(5) -0.0005(5) 0.0044(4) -0.0019(4)
    C21 0.0287(6) 0.0251(6) 0.0133(5) 0.0007(5) 0.0033(4) -0.0005(5)
    C22 0.0375(7) 0.0385(8) 0.0241(7) -0.0092(6) 0.0123(5) -0.0112(6)
    C23 0.0401(7) 0.0361(7) 0.0215(6) -0.0031(6) 0.0125(5) -0.0071(6)
loop_
    _geom_bond_atom_site_label_1
    _geom_bond_atom_site_label_2
    _geom_bond_site_symmetry_2
    _geom_bond_distance
    _geom_bond_publ_flag
    S1 C1 . 1.7489(12) ?
    S1 C5 . 1.8279(12) ?
    S2 C2 . 1.7616(12) ?
    S2 C12 . 1.7766(12) ?
    N1 C1 . 1.3408(15) ?
    N1 C4 . 1.3412(16) ?
    N2 C2 . 1.3253(15) ?
    N2 C1 . 1.3383(15) ?
    N3 C18 . 1.1508(17) ?
    C2 C3 . 1.4043(16) ?
    C3 C4 . 1.4008(17) ?
    C3 C18 . 1.4342(16) ?
    C4 C19 . 1.4993(16) ?
    C5 C6 . 1.5066(16) ?
    C5 H5A . 0.9900 ?
    C5 H5B . 0.9900 ?
    C6 C7 . 1.3923(17) ?
    C6 C11 . 1.3935(17) ?
    C7 C8 . 1.3875(18) ?
    C7 H7 . 0.9500 ?
    C8 C9 . 1.387(2) ?
    C8 H8 . 0.9500 ?
    C9 C10 . 1.383(2) ?
    C9 H9 . 0.9500 ?
    C10 C11 . 1.3885(19) ?
    C10 H10 . 0.9500 ?
    C11 H11 . 0.9500 ?
    C12 C17 . 1.3861(18) ?
    C12 C13 . 1.3902(18) ?
    C13 C14 . 1.3862(19) ?
    C13 H13 . 0.9500 ?
    C14 C15 . 1.389(2) ?
    C14 H14 . 0.9500 ?
    C15 C16 . 1.384(2) ?
    C15 H15 . 0.9500 ?
    C16 C17 . 1.3875(19) ?
    C16 H16 . 0.9500 ?
    C17 H17 . 0.9500 ?
    C19 C20 . 1.5324(16) ?
    C19 H19A . 0.9900 ?
    C19 H19B . 0.9900 ?
    C20 C21 . 1.5229(16) ?
    C20 H20A . 0.9900 ?
    C20 H20B . 0.9900 ?
    C21 C22 . 1.5167(17) ?
    C21 H21A . 0.9900 ?
    C21 H21B . 0.9900 ?
    C22 C23 . 1.5241(17) ?
    C22 H22A . 0.9900 ?
    C22 H22B . 0.9900 ?
    C23 H23A . 0.9800 ?
    C23 H23B . 0.9800 ?
    C23 H23C . 0.9800 ?
loop_
    _geom_angle_atom_site_label_1
    _geom_angle_atom_site_label_2
    _geom_angle_atom_site_label_3
    _geom_angle_site_symmetry_1
    _geom_angle_site_symmetry_3
    _geom_angle
    _geom_angle_publ_flag
    C1 S1 C5 . . 101.12(6) ?
    C2 S2 C12 . . 100.01(5) ?
    C1 N1 C4 . . 116.08(10) ?
    C2 N2 C1 . . 116.35(10) ?
    N2 C1 N1 . . 127.45(11) ?
    N2 C1 S1 . . 118.03(8) ?
    N1 C1 S1 . . 114.51(9) ?
    N2 C2 C3 . . 121.48(11) ?
    N2 C2 S2 . . 119.07(9) ?
    C3 C2 S2 . . 119.45(9) ?
    C4 C3 C2 . . 117.60(10) ?
    C4 C3 C18 . . 122.05(11) ?
    C2 C3 C18 . . 120.27(11) ?
    N1 C4 C3 . . 121.03(11) ?
    N1 C4 C19 . . 116.87(11) ?
    C3 C4 C19 . . 122.10(11) ?
    C6 C5 S1 . . 109.64(8) ?
    C6 C5 H5A . . 109.7 ?
    S1 C5 H5A . . 109.7 ?
    C6 C5 H5B . . 109.7 ?
    S1 C5 H5B . . 109.7 ?
    H5A C5 H5B . . 108.2 ?
    C7 C6 C11 . . 118.81(11) ?
    C7 C6 C5 . . 121.39(11) ?
    C11 C6 C5 . . 119.79(11) ?
    C8 C7 C6 . . 120.46(12) ?
    C8 C7 H7 . . 119.8 ?
    C6 C7 H7 . . 119.8 ?
    C9 C8 C7 . . 120.31(12) ?
    C9 C8 H8 . . 119.8 ?
    C7 C8 H8 . . 119.8 ?
    C10 C9 C8 . . 119.61(12) ?
    C10 C9 H9 . . 120.2 ?
    C8 C9 H9 . . 120.2 ?
    C9 C10 C11 . . 120.23(12) ?
    C9 C10 H10 . . 119.9 ?
    C11 C10 H10 . . 119.9 ?
    C10 C11 C6 . . 120.56(12) ?
    C10 C11 H11 . . 119.7 ?
    C6 C11 H11 . . 119.7 ?
    C17 C12 C13 . . 120.91(12) ?
    C17 C12 S2 . . 119.56(10) ?
    C13 C12 S2 . . 119.52(10) ?
    C14 C13 C12 . . 119.39(13) ?
    C14 C13 H13 . . 120.3 ?
    C12 C13 H13 . . 120.3 ?
    C13 C14 C15 . . 119.97(13) ?
    C13 C14 H14 . . 120.0 ?
    C15 C14 H14 . . 120.0 ?
    C16 C15 C14 . . 120.17(12) ?
    C16 C15 H15 . . 119.9 ?
    C14 C15 H15 . . 119.9 ?
    C15 C16 C17 . . 120.33(13) ?
    C15 C16 H16 . . 119.8 ?
    C17 C16 H16 . . 119.8 ?
    C12 C17 C16 . . 119.20(13) ?
    C12 C17 H17 . . 120.4 ?
    C16 C17 H17 . . 120.4 ?
    N3 C18 C3 . . 179.00(14) ?
    C4 C19 C20 . . 112.38(10) ?
    C4 C19 H19A . . 109.1 ?
    C20 C19 H19A . . 109.1 ?
    C4 C19 H19B . . 109.1 ?
    C20 C19 H19B . . 109.1 ?
    H19A C19 H19B . . 107.9 ?
    C21 C20 C19 . . 111.41(10) ?
    C21 C20 H20A . . 109.3 ?
    C19 C20 H20A . . 109.3 ?
    C21 C20 H20B . . 109.3 ?
    C19 C20 H20B . . 109.3 ?
    H20A C20 H20B . . 108.0 ?
    C22 C21 C20 . . 113.81(10) ?
    C22 C21 H21A . . 108.8 ?
    C20 C21 H21A . . 108.8 ?
    C22 C21 H21B . . 108.8 ?
    C20 C21 H21B . . 108.8 ?
    H21A C21 H21B . . 107.7 ?
    C21 C22 C23 . . 112.67(11) ?
    C21 C22 H22A . . 109.1 ?
    C23 C22 H22A . . 109.1 ?
    C21 C22 H22B . . 109.1 ?
    C23 C22 H22B . . 109.1 ?
    H22A C22 H22B . . 107.8 ?
    C22 C23 H23A . . 109.5 ?
    C22 C23 H23B . . 109.5 ?
    H23A C23 H23B . . 109.5 ?
    C22 C23 H23C . . 109.5 ?
    H23A C23 H23C . . 109.5 ?
    H23B C23 H23C . . 109.5 ?
loop_
    _geom_torsion_atom_site_label_1
    _geom_torsion_atom_site_label_2
    _geom_torsion_atom_site_label_3
    _geom_torsion_atom_site_label_4
    _geom_torsion_site_symmetry_1
    _geom_torsion_site_symmetry_2
    _geom_torsion_site_symmetry_3
    _geom_torsion_site_symmetry_4
    _geom_torsion
    _geom_torsion_publ_flag
    C2 N2 C1 N1 . . . . 0.16(17) ?
    C2 N2 C1 S1 . . . . 179.08(8) ?
    C4 N1 C1 N2 . . . . -0.37(18) ?
    C4 N1 C1 S1 . . . . -179.33(8) ?
    C5 S1 C1 N2 . . . . 2.05(10) ?
    C5 S1 C1 N1 . . . . -178.89(9) ?
    C1 N2 C2 C3 . . . . 0.71(16) ?
    C1 N2 C2 S2 . . . . -179.12(8) ?
    C12 S2 C2 N2 . . . . 1.98(10) ?
    C12 S2 C2 C3 . . . . -177.85(9) ?
    N2 C2 C3 C4 . . . . -1.29(17) ?
    S2 C2 C3 C4 . . . . 178.54(8) ?
    N2 C2 C3 C18 . . . . -178.17(10) ?
    S2 C2 C3 C18 . . . . 1.66(15) ?
    C1 N1 C4 C3 . . . . -0.27(16) ?
    C1 N1 C4 C19 . . . . -179.88(10) ?
    C2 C3 C4 N1 . . . . 1.05(17) ?
    C18 C3 C4 N1 . . . . 177.88(11) ?
    C2 C3 C4 C19 . . . . -179.36(11) ?
    C18 C3 C4 C19 . . . . -2.54(18) ?
    C1 S1 C5 C6 . . . . -161.95(9) ?
    S1 C5 C6 C7 . . . . -72.54(14) ?
    S1 C5 C6 C11 . . . . 108.55(12) ?
    C11 C6 C7 C8 . . . . 1.37(19) ?
    C5 C6 C7 C8 . . . . -177.55(11) ?
    C6 C7 C8 C9 . . . . -0.2(2) ?
    C7 C8 C9 C10 . . . . -0.9(2) ?
    C8 C9 C10 C11 . . . . 0.7(2) ?
    C9 C10 C11 C6 . . . . 0.5(2) ?
    C7 C6 C11 C10 . . . . -1.52(19) ?
    C5 C6 C11 C10 . . . . 177.42(12) ?
    C2 S2 C12 C17 . . . . -100.77(10) ?
    C2 S2 C12 C13 . . . . 78.09(10) ?
    C17 C12 C13 C14 . . . . 1.61(18) ?
    S2 C12 C13 C14 . . . . -177.23(9) ?
    C12 C13 C14 C15 . . . . -1.89(19) ?
    C13 C14 C15 C16 . . . . 0.4(2) ?
    C14 C15 C16 C17 . . . . 1.4(2) ?
    C13 C12 C17 C16 . . . . 0.14(18) ?
    S2 C12 C17 C16 . . . . 178.98(10) ?
    C15 C16 C17 C12 . . . . -1.62(19) ?
    N1 C4 C19 C20 . . . . 72.64(14) ?
    C3 C4 C19 C20 . . . . -106.96(13) ?
    C4 C19 C20 C21 . . . . 174.92(10) ?
    C19 C20 C21 C22 . . . . -178.46(11) ?
    C20 C21 C22 C23 . . . . -179.41(12) ?
loop_
    _geom_hbond_atom_site_label_D
    _geom_hbond_atom_site_label_H
    _geom_hbond_atom_site_label_A
    _geom_hbond_site_symmetry_A
    _geom_hbond_distance_DH
    _geom_hbond_distance_HA
    _geom_hbond_distance_DA
    _geom_hbond_angle_DHA
    C21 H21b Cg1 2_555 0.99 3.00 3.8443(14) 148
