# Supplementary material for: 2-Benzyl­sulfanyl-4-pentyl-6-(phenyl­sulfan­yl)pyrimidine-5-carbonitrile
Source: Acta Crystallogr Sect E Struct Rep Online. 2011 Oct 29;67(Pt 11):o3126. doi: 10.1107/S1600536811044746 (PMC3247510; doi:10.1107/S1600536811044746)
Supplement: Supplementary file 2 [file e-67-o3126-Isup2.hkl]

# 
# h,k,l, Fc-squared, Fo-squared, sigma(Fo-squared) and status flag 
# 
data_I
_shelx_title '  P21/n' 
_shelx_refln_list_code          4 
_shelx_F_calc_maximum      178.07 
_exptl_crystal_F_000       856.00 
_reflns_d_resolution_high  0.7925 
 
loop_ 
 _symmetry_equiv_pos_as_xyz 
 'x, y, z' 
 '-x+1/2, y+1/2, -z+1/2' 
 '-x, -y, -z' 
 'x-1/2, -y-1/2, z-1/2' 
 
_cell_length_a     9.0093 
_cell_length_b     8.2137 
_cell_length_c    28.6398 
_cell_angle_alpha  90.000 
_cell_angle_beta   98.427 
_cell_angle_gamma  90.000 
 
_shelx_F_squared_multiplier     1.000 
 
loop_ 
 _refln_index_h 
 _refln_index_k 
 _refln_index_l 
 _refln_F_squared_calc 
 _refln_F_squared_meas 
 _refln_F_squared_sigma 
 _refln_observed_status 
   2   0   0     4124.68     3898.18     11.86 o 
   4   0   0        8.46       22.13      1.94 o 
   8   0   0     1290.43     1261.79     41.34 o 
  10   0   0      663.10      714.67     19.82 o 
   1   1   0     4848.43     4649.92     18.79 o 
   2   1   0    31707.62    27483.33    153.08 o 
   3   1   0     4173.66     4140.65     20.38 o 
   4   1   0     2238.21     2112.81     14.36 o 
   5   1   0      747.22      780.01     10.07 o 
   6   1   0     1478.84     1443.50     19.90 o 
   7   1   0      279.83      255.42      6.43 o 
   8   1   0       73.40       75.43      3.71 o 
   9   1   0       53.27       51.46      3.09 o 
  10   1   0      240.77      277.47      6.69 o 
  11   1   0        6.72        8.26      1.78 o 
   1   2   0     1867.72     1851.52     31.68 o 
   2   2   0     1400.68     1421.19     11.59 o 
   3   2   0      793.11      865.78     10.85 o 
   4   2   0     1027.09     1089.30     10.60 o 
   5   2   0      221.07      218.02      7.45 o 
   6   2   0      904.27      933.57     30.97 o 
   7   2   0      141.99      144.61      4.98 o 
   8   2   0      128.15      124.47      4.72 o 
   9   2   0       57.22       58.04      3.04 o 
  10   2   0      367.80      409.37      9.96 o 
  11   2   0       60.40       63.46      3.68 o 
   1   3   0     1273.32     1340.19     10.19 o 
   2   3   0     2857.81     3081.93     18.90 o 
   3   3   0     1767.61     1904.66     17.16 o 
   4   3   0      794.24      854.66     11.50 o 
   5   3   0      148.02      134.89      6.00 o 
   6   3   0      397.70      431.48      8.25 o 
   7   3   0      136.17      128.45      5.73 o 
   8   3   0      426.68      419.46     10.12 o 
   9   3   0      106.63      101.94      5.48 o 
  10   3   0       58.76       63.20      5.37 o 
   0   4   0      478.20      425.86      7.69 o 
   1   4   0      666.34      685.72     11.52 o 
   2   4   0      998.19     1129.31     22.69 o 
   3   4   0      243.23      214.20      5.22 o 
   4   4   0       27.80       24.64      2.48 o 
   5   4   0      357.38      331.64      9.12 o 
   6   4   0      950.58      972.69     17.83 o 
   7   4   0        1.80        1.88      2.62 o 
   8   4   0       15.96       17.67      4.26 o 
   9   4   0        8.48        9.48      2.66 o 
  10   4   0        0.82        4.02      1.61 o 
   1   5   0     1000.70      996.83     20.53 o 
   2   5   0     1907.58     1888.01     21.01 o 
   3   5   0       10.15       15.01      3.33 o 
   4   5   0     1682.88     1801.66     32.57 o 
   5   5   0     1791.10     1777.67     35.76 o 
   6   5   0       28.15       28.24      5.04 o 
   7   5   0      424.63      431.51     17.47 o 
   8   5   0      749.80      703.38     24.81 o 
   9   5   0      147.40      149.77      7.42 o 
   0   6   0     1598.78     1573.59     30.08 o 
   1   6   0      581.88      570.68     12.78 o 
   2   6   0      543.41      545.35     13.81 o 
   3   6   0        1.79        1.79      1.19 o 
   4   6   0      533.70      508.75     13.22 o 
   5   6   0      143.28      137.98     10.63 o 
   6   6   0      810.32      833.04     30.09 o 
   7   6   0      910.08      896.87     16.86 o 
   8   6   0       65.66       65.92      3.41 o 
   9   6   0      265.04      261.22      7.71 o 
   1   7   0       45.36       43.49      4.46 o 
   2   7   0      566.31      537.64     15.17 o 
   3   7   0      996.33      957.88     20.05 o 
   4   7   0      395.20      423.81     19.12 o 
   5   7   0      278.89      284.57     10.19 o 
   6   7   0        9.50       10.01      2.17 o 
   7   7   0       96.04       89.49      4.63 o 
   8   7   0       35.53       33.84      3.13 o 
   0   8   0      565.03      598.62     22.98 o 
   1   8   0      356.22      349.02     12.43 o 
   2   8   0        3.81        5.85      2.86 o 
   3   8   0       89.45       84.18      5.77 o 
   4   8   0        5.16        2.38      1.60 o 
   5   8   0      133.93      145.68      6.33 o 
   6   8   0       95.57      100.53      4.49 o 
   7   8   0      105.18       99.36      4.81 o 
   1   9   0       12.38       10.33      2.43 o 
   2   9   0      344.40      349.03     10.18 o 
   3   9   0      448.80      439.67      8.13 o 
   4   9   0       22.90       23.02      2.22 o 
   5   9   0        1.27        4.38      1.74 o 
   0  10   0      100.44       91.77      5.40 o 
   1  10   0       59.17       49.85      3.31 o 
   2  10   0       59.62       51.38      4.08 o 
 -11   0   1      475.43      481.11     11.22 o 
  -9   0   1      320.62      350.26     10.93 o 
  -7   0   1      155.88      157.91      9.93 o 
  -5   0   1       42.10       57.92      3.45 o 
  -3   0   1      187.61      197.69      4.56 o 
  -1   0   1     1812.27     1742.78      5.87 o 
   1   0   1      636.81      628.98      6.34 o 
   3   0   1      158.65      155.62      4.08 o 
   5   0   1       20.09       13.26      1.84 o 
   7   0   1     1110.70     1164.41     27.59 o 
   9   0   1        2.54        2.59      1.66 o 
  11   0   1      476.97      528.16     11.52 o 
 -11   1   1      289.16      327.79      9.30 o 
 -10   1   1      189.34      198.47      7.40 o 
  -9   1   1      132.59      127.70      4.10 o 
  -8   1   1      125.99      138.23      4.95 o 
  -7   1   1     1603.87     1575.44     15.83 o 
  -6   1   1     1207.14     1185.36     17.98 o 
  -5   1   1       79.08       51.50      2.66 o 
  -4   1   1     1487.97     1436.16     12.31 o 
  -3   1   1     1083.25     1135.84     11.37 o 
  -2   1   1     6242.02     6101.82     19.19 o 
  -1   1   1     4376.70     4328.81     10.71 o 
   0   1   1      415.90      472.93      3.22 o 
   1   1   1       28.58       27.84      0.85 o 
   2   1   1    10661.97     9964.86     71.33 o 
   3   1   1      749.37      752.92      6.25 o 
   4   1   1      989.23      969.88      9.08 o 
   5   1   1       25.08       19.58      2.18 o 
   6   1   1        5.30        4.94      2.13 o 
   7   1   1      117.92      122.42      4.95 o 
   8   1   1       12.98       13.16      1.95 o 
   9   1   1      335.62      357.34      7.85 o 
  10   1   1      491.26      505.04      9.35 o 
  11   1   1      220.66      220.65      7.38 o 
 -11   2   1       20.93       21.21      2.28 o 
 -10   2   1       82.72       82.09      3.46 o 
  -9   2   1      588.57      601.85     15.55 o 
  -8   2   1     1003.95     1034.34     18.91 o 
  -7   2   1      240.61      257.96     10.92 o 
  -6   2   1      883.97      874.18     20.10 o 
  -5   2   1       43.55       45.05      3.38 o 
  -4   2   1     1681.25     1760.11     10.76 o 
  -3   2   1        2.68        3.69      0.63 o 
  -2   2   1    18065.47    17033.66     39.94 o 
  -1   2   1     9620.87     9479.08     25.32 o 
   0   2   1     9196.98     8644.39     44.84 o 
   1   2   1    12193.67    11463.27    110.88 o 
   2   2   1     6925.95     6889.23     21.84 o 
   3   2   1        0.40        0.51      0.72 o 
   4   2   1      780.81      900.21     13.08 o 
   5   2   1       19.36       14.55      2.01 o 
   6   2   1      293.63      296.57     13.20 o 
   7   2   1      238.38      269.59      6.12 o 
   8   2   1      307.04      295.83      7.26 o 
   9   2   1      716.04      732.56     11.95 o 
  10   2   1       45.83       44.20      3.45 o 
 -10   3   1      486.42      492.39     25.33 o 
  -9   3   1       28.42       22.29      2.91 o 
  -8   3   1        9.10       10.33      1.96 o 
  -7   3   1      320.26      301.11     10.57 o 
  -6   3   1      284.27      287.22      7.48 o 
  -5   3   1      394.41      403.22     16.36 o 
  -4   3   1     2393.99     2311.47     21.04 o 
  -3   3   1     2675.24     2871.63     17.15 o 
  -2   3   1     1847.75     1788.33     14.06 o 
  -1   3   1      274.84      269.56     12.17 o 
   0   3   1        7.12       12.36      0.89 o 
   1   3   1      677.18      746.21     11.44 o 
   2   3   1     4615.67     4652.54     26.52 o 
   3   3   1     1813.17     1806.31     18.44 o 
   4   3   1     3907.12     3813.36     22.27 o 
   5   3   1      560.57      620.65     17.87 o 
   6   3   1      131.78      119.44      4.42 o 
   7   3   1      592.06      611.52     10.38 o 
   8   3   1       43.96       44.11      3.23 o 
   9   3   1      181.61      167.06      6.89 o 
  10   3   1       24.97       31.96      3.89 o 
 -10   4   1        6.25        6.13      1.78 o 
  -9   4   1      271.84      233.93     10.92 o 
  -8   4   1      657.35      669.47     21.79 o 
  -7   4   1      451.29      484.67     19.10 o 
  -6   4   1      726.65      722.05     20.24 o 
  -5   4   1      282.83      262.91      8.11 o 
  -4   4   1     1088.70     1101.62     12.91 o 
  -3   4   1      200.06      198.72      4.99 o 
  -2   4   1      535.42      525.47      8.13 o 
  -1   4   1     1128.19     1279.33     14.63 o 
   0   4   1     8279.68     8200.16     38.01 o 
   1   4   1      751.45      814.18     13.67 o 
   2   4   1      381.21      359.11      7.03 o 
   3   4   1       25.40       21.66      2.93 o 
   4   4   1      655.92      789.50     13.41 o 
   5   4   1      314.91      336.88     13.66 o 
   6   4   1      168.26      171.41      6.26 o 
   7   4   1        0.90        1.63      2.05 o 
   8   4   1      447.89      424.26     17.16 o 
   9   4   1      236.46      215.00     24.61 o 
  10   4   1      231.24      241.28      8.42 o 
  -9   5   1       75.75       72.00      5.44 o 
  -8   5   1        0.36        2.73      1.43 o 
  -7   5   1      417.35      413.32     17.42 o 
  -6   5   1       19.68       24.10      4.45 o 
  -5   5   1      121.39      116.60      6.14 o 
  -4   5   1      253.21      242.76     12.12 o 
  -3   5   1       50.06       57.46      5.86 o 
  -2   5   1     1777.39     1818.63     20.03 o 
  -1   5   1     1522.52     1745.48     29.22 o 
   0   5   1      413.70      429.38     14.08 o 
   1   5   1      688.44      766.59     18.01 o 
   2   5   1      226.76      194.81      8.55 o 
   3   5   1      148.41      142.36      5.72 o 
   4   5   1      485.79      455.13     10.94 o 
   5   5   1      421.27      426.87      9.14 o 
   6   5   1      293.99      295.17     14.52 o 
   7   5   1      162.67      172.78     11.06 o 
   8   5   1       33.20       32.14      4.37 o 
   9   5   1       28.18       20.60      2.85 o 
  -9   6   1      117.55      120.15      6.18 o 
  -8   6   1       67.13       66.41      3.24 o 
  -7   6   1      148.62      139.76      7.12 o 
  -6   6   1        0.44        4.73      2.00 o 
  -5   6   1      180.83      192.52     11.53 o 
  -4   6   1       53.89       60.13      4.94 o 
  -3   6   1      261.79      292.93     11.49 o 
  -2   6   1      286.64      301.60     10.29 o 
  -1   6   1        0.32        1.64      1.23 o 
   0   6   1       65.01       47.95      3.83 o 
   1   6   1      122.91      123.19      5.98 o 
   2   6   1       90.29       94.73      6.37 o 
   3   6   1       37.76       50.61      3.61 o 
   4   6   1       18.42       25.98      2.78 o 
   5   6   1       18.08       16.98      2.90 o 
   6   6   1      221.63      222.97      9.13 o 
   7   6   1        0.29        0.07      1.29 o 
   8   6   1       18.42       19.28      3.50 o 
   9   6   1       57.91       51.95      3.30 o 
  -8   7   1      312.72      288.13      8.95 o 
  -7   7   1      261.50      244.15     10.91 o 
  -6   7   1        5.20        1.53      2.58 o 
  -5   7   1       18.23       16.59      2.82 o 
  -4   7   1       12.54        7.91      3.35 o 
  -3   7   1       87.97       78.17      5.81 o 
  -2   7   1      122.91      114.10      7.03 o 
  -1   7   1      223.75      227.17      7.53 o 
   0   7   1       80.59       85.47      4.03 o 
   1   7   1       62.65       62.22      7.63 o 
   2   7   1       17.48       19.39      3.29 o 
   3   7   1      788.59      787.61     20.14 o 
   4   7   1        8.78       15.80      2.16 o 
   5   7   1      223.85      220.66     14.13 o 
   6   7   1        6.25        4.52      1.80 o 
   7   7   1      237.29      242.94      7.35 o 
   8   7   1      301.61      277.67      8.09 o 
  -7   8   1       89.46       89.55      4.67 o 
  -6   8   1      195.29      184.86      7.27 o 
  -5   8   1       27.90       30.33      3.21 o 
  -4   8   1       50.32       54.14      5.52 o 
  -3   8   1        0.50        1.26      1.39 o 
  -2   8   1      162.57      156.51      8.14 o 
  -1   8   1      187.48      170.96      8.69 o 
   0   8   1      136.07      125.10      7.62 o 
   1   8   1      249.97      245.36     10.45 o 
   2   8   1        7.70       10.80      2.64 o 
   3   8   1       55.61       58.43      4.97 o 
   4   8   1      228.81      204.71      6.38 o 
   5   8   1       21.64       23.04      3.90 o 
   6   8   1       39.85       45.47      3.01 o 
   7   8   1       80.54       84.35      4.29 o 
  -5   9   1      281.64      241.13     14.68 o 
  -4   9   1       21.59       26.69      2.43 o 
  -3   9   1      397.86      399.90     11.03 o 
  -2   9   1      134.96      136.15      6.38 o 
  -1   9   1       59.24       56.03      6.35 o 
   0   9   1        0.26        0.22      1.71 o 
   1   9   1       73.54       66.34      4.87 o 
   2   9   1       30.93       33.50      2.52 o 
   3   9   1       92.82       98.20      3.76 o 
   4   9   1      366.16      355.04      7.73 o 
   5   9   1       51.74       56.65      4.56 o 
  -2  10   1        0.79        2.37      1.30 o 
  -1  10   1      255.01      249.69      9.29 o 
   0  10   1      146.17      130.92      4.52 o 
   1  10   1      183.31      173.22      3.96 o 
   2  10   1      173.71      162.00      6.86 o 
 -10   0   2        2.62        3.35      2.04 o 
  -8   0   2     1849.84     1938.81     38.12 o 
  -6   0   2     2059.13     1830.87     29.83 o 
  -4   0   2      426.89      424.38      7.94 o 
  -2   0   2     4291.45     4308.77     21.99 o 
   2   0   2     2232.46     2387.70     12.90 o 
   4   0   2     1612.01     1558.96     15.33 o 
   6   0   2      306.60      358.83     13.80 o 
   8   0   2      369.43      377.92     12.04 o 
  10   0   2     1275.03     1353.57     18.24 o 
 -11   1   2      110.62      105.92      5.32 o 
 -10   1   2       63.54       76.21      4.65 o 
  -9   1   2      108.54      109.23      3.81 o 
  -8   1   2       33.18       34.43      2.24 o 
  -7   1   2      558.12      533.04      9.50 o 
  -6   1   2     1199.44     1170.79     16.52 o 
  -5   1   2       27.37       23.81      1.85 o 
  -4   1   2      500.95      413.44      4.91 o 
  -3   1   2      129.20      155.24      3.00 o 
  -1   1   2     5486.59     5351.06     14.96 o 
   0   1   2      343.41      320.75      5.06 o 
   1   1   2      415.14      415.69      3.58 o 
   2   1   2      298.28      269.03      2.68 o 
   3   1   2       51.54       49.52      2.38 o 
   4   1   2     8059.67     7857.96     54.39 o 
   5   1   2       98.61      113.49      7.10 o 
   6   1   2     1367.14     1406.56     28.13 o 
   7   1   2       45.48       39.92      2.46 o 
   8   1   2      277.04      274.79      7.27 o 
   9   1   2      183.32      184.92      5.69 o 
  10   1   2       41.10       40.25      2.69 o 
  11   1   2      273.48      286.67      8.08 o 
 -11   2   2       15.18       15.81      2.03 o 
 -10   2   2       88.99       84.38      3.60 o 
  -9   2   2       45.97       49.96      4.20 o 
  -8   2   2      606.49      638.40     17.72 o 
  -7   2   2       47.71       53.82      3.63 o 
  -6   2   2      397.83      378.37     10.55 o 
  -5   2   2     2616.47     2805.09     25.51 o 
  -4   2   2     1872.04     1914.52     21.21 o 
  -3   2   2        6.91        5.20      0.62 o 
  -2   2   2     5419.96     5440.21     17.76 o 
  -1   2   2     9269.97     9079.67     33.62 o 
   0   2   2     7484.33     7270.33     18.26 o 
   1   2   2    19844.12    17634.85     35.09 o 
   2   2   2        4.74        8.80      1.43 o 
   3   2   2        2.31        5.96      1.20 o 
   4   2   2     1646.52     1739.44     33.38 o 
   5   2   2      203.13      228.26     10.57 o 
   6   2   2       25.62       29.20      4.40 o 
   7   2   2     1059.65     1103.81     15.28 o 
   8   2   2        3.44        4.52      1.31 o 
   9   2   2       37.39       34.22      2.89 o 
  10   2   2      104.75      107.74      3.81 o 
 -10   3   2       26.52       30.00      2.56 o 
  -9   3   2      149.66      147.16      6.69 o 
  -8   3   2      163.13      159.64      6.29 o 
  -7   3   2     1872.10     1880.65     26.01 o 
  -6   3   2      193.60      209.03      5.72 o 
  -5   3   2      339.61      288.96      6.54 o 
  -4   3   2     1787.17     2032.75     16.11 o 
  -3   3   2     1913.27     2038.46     15.10 o 
  -2   3   2     2241.98     2474.45     18.63 o 
  -1   3   2      289.19      340.29      8.35 o 
   0   3   2      285.28      312.31      5.32 o 
   1   3   2      356.55      371.38      6.18 o 
   2   3   2       26.05       28.95      1.83 o 
   3   3   2      827.80      921.38     12.38 o 
   4   3   2       22.50       25.90      3.48 o 
   5   3   2        0.10        1.78      1.61 o 
   6   3   2        5.35        5.56      1.26 o 
   7   3   2       31.34       24.32      2.26 o 
   8   3   2      259.62      271.83      7.74 o 
   9   3   2      289.35      271.59      7.14 o 
  10   3   2       13.77       12.85      2.63 o 
 -10   4   2       31.56       31.39      2.70 o 
  -9   4   2      458.57      441.76     15.32 o 
  -8   4   2       25.82       26.79      3.93 o 
  -7   4   2      942.36      926.37     26.46 o 
  -6   4   2      326.76      315.43      8.23 o 
  -5   4   2      950.80     1039.56     15.98 o 
  -4   4   2      514.26      619.11      9.62 o 
  -3   4   2     1393.65     1425.72     16.92 o 
  -2   4   2        0.91        2.30      1.02 o 
  -1   4   2     1720.46     1767.45     42.67 o 
   0   4   2      167.21      230.88     16.50 o 
   1   4   2     1499.21     1790.25     15.49 o 
   2   4   2      325.64      285.32      6.44 o 
   3   4   2      413.31      439.61     12.91 o 
   4   4   2       98.08      137.20      7.25 o 
   5   4   2       91.33       80.66      6.89 o 
   6   4   2      671.76      652.45     12.28 o 
   7   4   2       13.81       15.71      3.89 o 
   8   4   2      222.20      207.23     11.87 o 
   9   4   2        5.42        5.91      2.09 o 
  10   4   2        0.96        1.97      1.34 o 
  -9   5   2        6.89        4.86      2.12 o 
  -8   5   2      207.02      197.37      7.59 o 
  -7   5   2      276.61      293.05     10.36 o 
  -6   5   2        3.64        9.24      3.03 o 
  -5   5   2     1376.11     1290.97     19.89 o 
  -4   5   2      181.67      173.45     10.26 o 
  -3   5   2       90.41      109.30      8.03 o 
  -2   5   2      285.86      220.79     10.96 o 
  -1   5   2        3.42        1.26      1.44 o 
   0   5   2      471.76      483.03     14.90 o 
   1   5   2      825.36      915.14     19.70 o 
   2   5   2      933.73     1004.59     13.27 o 
   3   5   2      228.27      199.29      9.02 o 
   4   5   2     1992.52     1968.13     23.02 o 
   5   5   2      867.66      833.73     18.33 o 
   6   5   2      253.82      261.95     13.65 o 
   7   5   2        1.20       -0.36      2.49 o 
   8   5   2       32.45       30.58      3.16 o 
   9   5   2      210.07      196.66     10.42 o 
  -9   6   2       65.82       64.31      4.01 o 
  -8   6   2       54.53       55.84      2.97 o 
  -7   6   2      706.82      719.11     15.14 o 
  -6   6   2      743.73      799.42     43.51 o 
  -5   6   2        4.23        9.04      2.33 o 
  -4   6   2     1343.92     1387.21     22.76 o 
  -3   6   2      175.90      207.70      7.12 o 
  -2   6   2       29.52       27.24      3.27 o 
  -1   6   2     1571.74     1650.25     21.86 o 
   0   6   2      695.55      644.63     13.70 o 
   1   6   2     1877.55     1855.83     22.95 o 
   2   6   2     2172.61     2163.89     35.64 o 
   3   6   2      374.79      417.83     13.51 o 
   4   6   2      150.90      158.08      6.28 o 
   5   6   2        7.21        3.17      2.75 o 
   6   6   2      154.51      158.40      7.73 o 
   7   6   2       96.62       82.75      5.18 o 
   8   6   2      862.14      796.16     54.83 o 
  -8   7   2      236.50      219.75      7.98 o 
  -7   7   2       41.89       51.88      3.58 o 
  -6   7   2        1.34        1.11      1.47 o 
  -5   7   2       86.92       91.88      7.82 o 
  -4   7   2      393.43      427.93     19.62 o 
  -3   7   2      962.18     1010.24     49.94 o 
  -2   7   2     1533.31     1507.35     67.25 o 
  -1   7   2      662.91      620.45     12.39 o 
   0   7   2       91.48       84.23      3.97 o 
   1   7   2      208.99      191.58      9.19 o 
   2   7   2      196.70      189.33      9.15 o 
   3   7   2      487.87      459.30     24.22 o 
   4   7   2      759.96      750.57     18.76 o 
   5   7   2      368.76      404.26      9.39 o 
   6   7   2        4.30        6.00      1.88 o 
   7   7   2      237.89      249.93     11.43 o 
   8   7   2        2.50        0.64      0.90 o 
  -7   8   2      315.94      296.33      5.70 o 
  -6   8   2      154.61      161.50      5.79 o 
  -5   8   2      593.06      617.32     15.91 o 
  -4   8   2       40.47       44.12      4.05 o 
  -3   8   2        6.83        8.76      3.85 o 
  -2   8   2      140.34      124.08      7.16 o 
  -1   8   2        1.32       -0.82      1.92 o 
   0   8   2     1250.69     1263.51     23.41 o 
   1   8   2      953.32      934.80     20.23 o 
   2   8   2      115.46      118.75      7.24 o 
   3   8   2       16.36       18.94      3.60 o 
   4   8   2       17.20       14.54      2.07 o 
   5   8   2       38.82       44.07      3.44 o 
   6   8   2      168.67      164.44      5.31 o 
   7   8   2       42.38       37.94      2.79 o 
  -5   9   2        1.05        2.58      0.84 o 
  -4   9   2        0.99        1.72      1.74 o 
  -3   9   2       65.63       71.38      4.37 o 
  -2   9   2      133.46      132.97     14.71 o 
  -1   9   2       64.52       69.58      4.90 o 
   0   9   2      236.29      220.67      8.69 o 
   1   9   2      180.11      174.66      7.66 o 
   2   9   2      221.46      231.90      6.10 o 
   3   9   2       45.71       49.42      2.66 o 
   4   9   2        0.63        1.98      1.04 o 
   5   9   2       94.30       90.56      5.56 o 
  -2  10   2       60.65       55.90      4.37 o 
  -1  10   2      185.33      165.64      7.71 o 
   0  10   2      299.80      235.81      5.22 o 
   1  10   2      110.34      101.54      4.78 o 
   2  10   2       99.24       82.76      4.76 o 
 -11   0   3      179.49      163.09      6.37 o 
  -9   0   3      756.33      733.22     12.48 o 
  -7   0   3        9.21        9.71      2.08 o 
  -5   0   3      272.17      278.35     10.42 o 
  -3   0   3      917.50      809.69     29.41 o 
  -1   0   3     1620.72     1403.74      9.78 o 
   1   0   3     7541.64     6627.61     15.23 o 
   3   0   3     2736.68     2895.46     24.90 o 
   5   0   3     4183.14     4670.33     44.01 o 
   7   0   3       78.27       69.51      5.08 o 
   9   0   3      139.12      159.37      7.54 o 
  11   0   3       46.46       44.22      3.24 o 
 -11   1   3       11.98       10.34      1.83 o 
 -10   1   3       64.47       66.69      3.37 o 
  -9   1   3        8.82        8.85      1.27 o 
  -8   1   3      101.03       99.14      3.71 o 
  -7   1   3       49.99       49.55      2.37 o 
  -6   1   3       97.07       99.16      4.96 o 
  -5   1   3      167.11      196.30      5.09 o 
  -4   1   3       88.81       85.09      2.30 o 
  -3   1   3      202.33      192.96      3.07 o 
  -2   1   3      478.52      516.76      5.94 o 
  -1   1   3     1738.28     1678.98     15.21 o 
   0   1   3     4134.21     3731.96     18.50 o 
   1   1   3     9026.61     8275.02     19.61 o 
   2   1   3      213.33      216.69      2.86 o 
   3   1   3      189.80      222.13      4.17 o 
   4   1   3      334.05      317.08      7.03 o 
   5   1   3       81.29       78.57      4.64 o 
   6   1   3      353.43      318.58     13.49 o 
   7   1   3     1692.77     1825.71     31.42 o 
   8   1   3      720.45      714.49     11.72 o 
   9   1   3      345.13      358.30      7.86 o 
  10   1   3       13.15       12.67      1.70 o 
  11   1   3       13.32        9.17      1.58 o 
 -11   2   3       35.02       33.39      2.76 o 
 -10   2   3       20.32       17.92      1.82 o 
  -9   2   3      422.99      424.25     19.40 o 
  -8   2   3      449.65      432.64     12.59 o 
  -7   2   3      141.13      138.48      4.31 o 
  -6   2   3      262.88      222.14     11.57 o 
  -5   2   3       89.32      100.18      4.93 o 
  -4   2   3     1332.79     1232.57      9.18 o 
  -3   2   3       60.33       65.66      1.88 o 
  -2   2   3     8856.40     8800.32     27.79 o 
  -1   2   3     7732.15     7889.15     32.43 o 
   0   2   3     2739.83     2788.74     20.90 o 
   1   2   3      885.82      966.88      8.58 o 
   2   2   3     1773.25     1607.27     16.69 o 
   3   2   3        8.98        6.70      1.80 o 
   4   2   3      129.80      113.67      6.71 o 
   5   2   3      774.48      911.19     21.32 o 
   6   2   3       74.93       79.42      7.07 o 
   7   2   3      442.33      431.40      7.26 o 
   8   2   3     1589.94     1648.19     20.27 o 
   9   2   3      876.70      929.87     12.20 o 
  10   2   3       66.46       64.87      2.96 o 
 -10   3   3      201.95      199.96      8.51 o 
  -9   3   3       11.42       13.70      3.42 o 
  -8   3   3      108.06      106.96      5.21 o 
  -7   3   3      156.37      162.32      7.64 o 
  -6   3   3      298.73      310.11      8.01 o 
  -5   3   3       43.33       46.55      2.69 o 
  -4   3   3     8962.38     9029.62     33.92 o 
  -3   3   3     2615.06     2894.05     20.76 o 
  -2   3   3     3370.36     3239.66     15.98 o 
  -1   3   3      284.96      337.93      5.13 o 
   0   3   3      269.77      230.76      3.87 o 
   1   3   3       63.31       60.64      2.64 o 
   2   3   3      578.44      628.36     12.82 o 
   3   3   3      738.66      780.17     16.25 o 
   4   3   3     2129.83     2116.99     30.27 o 
   5   3   3       56.06       66.28      6.11 o 
   6   3   3     2117.91     2131.29     18.73 o 
   7   3   3      180.76      185.62      5.86 o 
   8   3   3      286.54      270.45      7.72 o 
   9   3   3      168.54      176.28      6.70 o 
  10   3   3       18.48       12.95      2.56 o 
 -10   4   3       15.46       14.19      1.62 o 
  -9   4   3        1.51        2.37      2.22 o 
  -8   4   3      144.19      157.91      7.60 o 
  -7   4   3      141.70      139.97     10.44 o 
  -6   4   3     1903.99     1828.18     40.33 o 
  -5   4   3       76.39       88.33      3.94 o 
  -4   4   3      107.95       74.03      3.35 o 
  -3   4   3       74.46       89.73      4.00 o 
  -2   4   3      109.66      103.88      3.84 o 
  -1   4   3     2861.87     3055.08     19.16 o 
   0   4   3      113.64       89.32      3.81 o 
   1   4   3      921.09      912.27     11.47 o 
   2   4   3     4016.69     3953.92     34.92 o 
   3   4   3      195.63      208.92      9.17 o 
   4   4   3     1629.09     1709.25     28.61 o 
   5   4   3       10.76       15.99      2.51 o 
   6   4   3       90.23       88.47      3.51 o 
   7   4   3      133.30      134.13      6.67 o 
   8   4   3       94.47      102.22      7.85 o 
   9   4   3       42.95       45.49      3.17 o 
  10   4   3      244.82      250.45      7.79 o 
  -9   5   3      179.43      179.51      8.82 o 
  -8   5   3       63.99       65.31      4.78 o 
  -7   5   3      247.06      264.31      9.72 o 
  -6   5   3      224.86      241.81     10.69 o 
  -5   5   3        2.78       -1.34      3.79 o 
  -4   5   3     1577.06     1582.38     20.69 o 
  -3   5   3        1.20        2.92      1.94 o 
  -2   5   3     1147.63     1147.27     24.88 o 
  -1   5   3     2454.57     2600.68     36.21 o 
   0   5   3      709.35      726.76     18.38 o 
   1   5   3       79.20       66.82      5.43 o 
   2   5   3        0.10        1.05      0.74 o 
   3   5   3        7.04       11.36      2.31 o 
   4   5   3       24.70       31.07      2.39 o 
   5   5   3        1.42        1.63      1.90 o 
   6   5   3      450.81      435.22     17.82 o 
   7   5   3       30.63       30.01      4.71 o 
   9   5   3        0.03       -0.28      0.78 o 
  -9   6   3      246.26      218.24      7.51 o 
  -8   6   3        1.90        5.34      1.74 o 
  -7   6   3      157.40      149.29      6.95 o 
  -6   6   3      459.22      451.12     22.98 o 
  -5   6   3       52.43       69.31      5.35 o 
  -4   6   3       29.85       36.74      3.16 o 
  -3   6   3     2171.81     2269.19     36.13 o 
  -2   6   3      861.94      943.59     18.16 o 
  -1   6   3      120.08      160.78     10.05 o 
   0   6   3        5.35        7.62      2.40 o 
   1   6   3        0.57       -1.88      1.88 o 
   2   6   3      233.06      236.74      9.46 o 
   3   6   3        0.79        0.02      1.29 o 
   4   6   3        0.22        2.17      1.33 o 
   5   6   3        6.83        3.99      1.63 o 
   6   6   3       17.47       20.24      3.03 o 
   7   6   3       68.30       61.23      4.44 o 
   8   6   3        6.00       10.66      1.83 o 
  -8   7   3      110.99      112.78      5.82 o 
  -7   7   3      575.82      540.28     11.06 o 
  -6   7   3        7.92        4.57      1.69 o 
  -5   7   3       79.93       85.16      5.78 o 
  -4   7   3      388.49      372.12     18.31 o 
  -3   7   3      165.16      143.77     11.71 o 
  -2   7   3      344.52      331.06     11.69 o 
  -1   7   3      221.55      241.66      7.73 o 
   0   7   3        3.73        6.10      1.28 o 
   1   7   3       15.05       15.55      2.82 o 
   2   7   3        1.37        0.15      1.93 o 
   3   7   3        1.06        4.15      2.03 o 
   4   7   3       22.65       33.66      3.00 o 
   5   7   3       15.03       18.93      2.32 o 
   6   7   3       36.33       39.92      3.63 o 
   7   7   3      409.79      383.92      8.75 o 
  -7   8   3       14.33       13.88      1.61 o 
  -6   8   3      292.32      288.44      8.57 o 
  -5   8   3       41.03       44.80      4.22 o 
  -4   8   3      382.89      400.99     11.58 o 
  -3   8   3      278.85      293.38     16.02 o 
  -2   8   3      197.40      196.93      9.02 o 
  -1   8   3      194.71      175.57      8.61 o 
   0   8   3      165.22      162.62      8.59 o 
   1   8   3      623.76      623.72     16.44 o 
   2   8   3       52.07       54.63      5.01 o 
   3   8   3      125.43      119.98      5.19 o 
   4   8   3        3.82        0.81      1.09 o 
   5   8   3       65.00       66.56      4.08 o 
   6   8   3      211.00      199.24      9.20 o 
  -5   9   3      227.25      215.32     14.28 o 
  -4   9   3       43.97       39.80      2.95 o 
  -3   9   3      368.17      377.44     10.05 o 
  -2   9   3      846.44      861.46     24.20 o 
  -1   9   3      174.05      186.23     11.86 o 
   0   9   3       68.58       71.69      5.04 o 
   1   9   3       51.45       55.06      4.43 o 
   2   9   3        1.14        3.09      1.67 o 
   3   9   3       30.50       26.57      3.67 o 
   4   9   3        2.60        1.04      1.62 o 
   5   9   3      235.18      237.37      8.63 o 
  -2  10   3       55.31       56.44      4.38 o 
  -1  10   3       92.00       79.11      8.87 o 
   0  10   3      350.51      303.61     19.04 o 
   1  10   3      366.19      351.37     11.26 o 
   2  10   3      361.18      315.17     23.88 o 
 -10   0   4       77.85       79.58      4.95 o 
  -8   0   4        8.35        7.56      1.55 o 
  -6   0   4     1224.71     1022.66     22.43 o 
  -4   0   4     6013.01     5678.37     41.65 o 
  -2   0   4        7.14        7.30      0.99 o 
   0   0   4      278.57      309.25      5.19 o 
   2   0   4    16156.92    13959.19     47.37 o 
   4   0   4     5819.86     5780.00     42.74 o 
   6   0   4       68.49       64.85      6.04 o 
   8   0   4     1018.98     1054.56     20.22 o 
  10   0   4     1316.54     1379.62     42.87 o 
 -11   1   4        8.62        6.42      1.61 o 
 -10   1   4        1.44        2.46      1.25 o 
  -9   1   4       29.24       22.98      2.10 o 
  -8   1   4     1763.37     1704.62     21.28 o 
  -7   1   4        0.94       -0.53      0.97 o 
  -6   1   4     3461.75     3418.29     32.93 o 
  -5   1   4      251.06      267.28      7.22 o 
  -4   1   4       99.19       83.32      2.34 o 
  -3   1   4     5880.59     5976.61     29.84 o 
  -2   1   4    17735.36    16109.70     34.15 o 
  -1   1   4      692.96      689.27      9.20 o 
   0   1   4     2539.35     2465.30     16.09 o 
   1   1   4       56.53       66.11      2.11 o 
   2   1   4     3974.28     3625.78     18.84 o 
   3   1   4      390.28      431.81      6.97 o 
   4   1   4      382.63      344.81      7.41 o 
   5   1   4      113.99      123.44      5.15 o 
   6   1   4     1917.68     1859.53     32.90 o 
   7   1   4       20.21       23.89      1.86 o 
   8   1   4      746.53      761.33     12.14 o 
   9   1   4      353.95      379.37      8.05 o 
  10   1   4       73.85       73.94      3.43 o 
 -11   2   4      122.90      128.76      5.12 o 
 -10   2   4        7.33        6.64      1.33 o 
  -9   2   4      377.48      412.42     15.28 o 
  -8   2   4        2.73        2.41      1.78 o 
  -7   2   4      475.51      487.05      7.32 o 
  -6   2   4       53.40       37.67      5.09 o 
  -5   2   4       66.84       81.61      4.42 o 
  -4   2   4     9271.66     9734.37     55.74 o 
  -3   2   4      826.89      824.69      8.42 o 
  -2   2   4     2296.49     2351.82     12.32 o 
  -1   2   4     1205.13     1141.11     17.28 o 
   0   2   4      770.16      839.48     11.79 o 
   1   2   4     1437.86     1428.38     15.27 o 
   2   2   4     2196.36     2143.64     30.36 o 
   3   2   4     1636.80     1836.25     23.92 o 
   4   2   4     2976.87     3086.69     35.24 o 
   5   2   4       90.75       99.96      7.15 o 
   6   2   4      125.61      128.87      8.93 o 
   7   2   4       59.68       59.79      3.07 o 
   8   2   4      590.69      612.38     12.47 o 
   9   2   4        0.89        2.68      1.52 o 
  10   2   4        1.09        0.18      2.25 o 
 -10   3   4        0.84        3.09      1.25 o 
  -9   3   4      134.46      130.94      9.22 o 
  -8   3   4        4.94        8.01      1.84 o 
  -7   3   4       11.56       11.40      1.85 o 
  -6   3   4        1.63        6.53      1.96 o 
  -5   3   4      187.00      175.39      5.21 o 
  -4   3   4     2006.10     2081.53     16.74 o 
  -3   3   4      109.07      105.03      3.35 o 
  -2   3   4     1836.97     1835.47     14.28 o 
  -1   3   4     2534.34     2709.34     11.68 o 
   0   3   4      848.02      941.56     26.94 o 
   1   3   4      656.34      663.62     14.71 o 
   2   3   4     1581.88     1675.63     13.80 o 
   3   3   4      284.05      313.96     10.72 o 
   4   3   4        3.76        6.90      1.86 o 
   5   3   4       51.76       47.12      5.30 o 
   6   3   4       57.46       54.13      2.52 o 
   7   3   4      469.46      476.29      9.38 o 
   8   3   4      138.65      141.06      5.55 o 
   9   3   4       40.70       41.57      3.40 o 
  10   3   4       11.58       15.62      2.59 o 
 -10   4   4       34.60       37.18      2.53 o 
  -9   4   4      187.56      189.19     10.39 o 
  -8   4   4       14.90       17.54      2.90 o 
  -7   4   4      129.74      120.57      9.78 o 
  -6   4   4      565.81      586.25     14.67 o 
  -5   4   4      241.00      236.16      6.36 o 
  -4   4   4        8.10       22.43      1.91 o 
  -3   4   4       71.11       61.70      2.76 o 
  -2   4   4       43.85       32.96      4.01 o 
  -1   4   4      940.83     1011.37     11.38 o 
   0   4   4     4388.99     4742.42     60.60 o 
   1   4   4     1051.67     1149.48     13.26 o 
   2   4   4     1751.78     1784.84     16.66 o 
   3   4   4      120.07      134.89      7.57 o 
   4   4   4      139.47      132.91      8.31 o 
   5   4   4       69.87       57.91      3.59 o 
   6   4   4      253.53      272.33      6.12 o 
   7   4   4      265.72      277.96      9.59 o 
   8   4   4       40.31       41.02      3.39 o 
   9   4   4       49.47       55.25      5.30 o 
  10   4   4       34.64       37.85      2.90 o 
  -9   5   4        5.72        4.35      1.92 o 
  -8   5   4      453.60      478.39     12.34 o 
  -7   5   4       37.16       43.55      4.05 o 
  -6   5   4       79.53       69.11      5.13 o 
  -5   5   4     1458.65     1484.95     15.21 o 
  -4   5   4      237.83      241.44      8.15 o 
  -3   5   4     1387.42     1466.18     29.03 o 
  -2   5   4     1331.29     1264.45     26.21 o 
  -1   5   4       83.97       67.91      6.04 o 
   0   5   4     2962.62     3001.27     37.40 o 
   1   5   4       24.97       25.43      2.25 o 
   2   5   4      185.56      196.69      6.11 o 
   3   5   4      232.37      224.32     10.23 o 
   4   5   4       61.46       51.16      4.15 o 
   5   5   4      892.75      926.74     14.07 o 
   6   5   4      842.02      858.68     22.54 o 
   7   5   4       87.29       82.01      7.32 o 
   8   5   4      586.54      540.39     15.97 o 
   9   5   4       69.80       52.49     13.74 o 
  -9   6   4       46.91       45.09      3.61 o 
  -8   6   4      119.34      112.27      5.33 o 
  -7   6   4      210.40      206.29      8.05 o 
  -6   6   4      340.81      379.36     11.87 o 
  -5   6   4        2.16        1.62      1.22 o 
  -4   6   4     1677.74     1740.09     25.62 o 
  -3   6   4       16.57       14.05      2.15 o 
  -2   6   4      279.64      280.34      6.92 o 
  -1   6   4       65.69       67.61      6.53 o 
   0   6   4      737.02      777.96     21.18 o 
   1   6   4       26.93       14.37      2.89 o 
   2   6   4     2255.73     2264.99     50.40 o 
   3   6   4     1249.90     1230.94     21.44 o 
   4   6   4      207.17      202.65      8.33 o 
   5   6   4     1173.92     1111.71     19.35 o 
   6   6   4      124.23      125.53      5.32 o 
   7   6   4        2.12        0.17      1.45 o 
   8   6   4      624.75      532.59     24.07 o 
  -8   7   4      342.68      318.18      8.11 o 
  -7   7   4        4.27        7.87      1.73 o 
  -6   7   4      202.40      189.23      8.93 o 
  -5   7   4        5.80        7.41      2.22 o 
  -4   7   4      504.85      548.03     14.90 o 
  -3   7   4      275.30      318.62     11.72 o 
  -2   7   4     1526.07     1533.76     94.58 o 
  -1   7   4      699.55      652.94     17.72 o 
   0   7   4      648.25      662.67     12.96 o 
   1   7   4      637.14      596.10     16.05 o 
   2   7   4       55.81       57.59      5.21 o 
   3   7   4        5.77        2.64      1.89 o 
   4   7   4      483.36      533.33     11.27 o 
   5   7   4      665.57      680.51     12.00 o 
   6   7   4      981.54     1020.59     26.47 o 
   7   7   4      400.64      403.83     13.93 o 
  -7   8   4       39.22       43.77      2.48 o 
  -6   8   4      256.05      255.22     11.38 o 
  -5   8   4      901.99      921.66     16.04 o 
  -4   8   4      316.54      300.39     11.64 o 
  -3   8   4      288.23      309.86     16.28 o 
  -2   8   4        5.05        2.30      2.38 o 
  -1   8   4      137.37      127.03      7.31 o 
   0   8   4      525.68      514.58     22.15 o 
   1   8   4      280.98      284.13     13.05 o 
   2   8   4      267.74      287.22     11.07 o 
   3   8   4     1422.35     1448.07     20.18 o 
   4   8   4      404.28      385.96      8.37 o 
   5   8   4      337.30      333.88      6.72 o 
   6   8   4       11.13       13.74      2.84 o 
  -5   9   4       14.20       13.99      1.59 o 
  -4   9   4       21.52       18.69      2.16 o 
  -3   9   4       42.64       45.76      3.55 o 
  -2   9   4      250.55      250.40     13.16 o 
  -1   9   4      735.12      746.18     17.04 o 
   0   9   4        4.35        2.38      1.67 o 
   1   9   4       48.41       47.59      4.16 o 
   2   9   4       15.11       15.62      2.44 o 
   3   9   4        7.45        6.19      1.67 o 
   4   9   4        1.14       -1.75      2.67 o 
   5   9   4      790.98      661.61     13.84 o 
  -2  10   4      101.71       89.06      5.34 o 
  -1  10   4       29.86       26.56      2.45 o 
   0  10   4       86.38       78.62      4.22 o 
   1  10   4       36.11       32.14      2.16 o 
   2  10   4       54.83       52.75      3.57 o 
 -11   0   5       51.34       46.04      3.16 o 
  -9   0   5      782.89      792.71     16.33 o 
  -7   0   5       80.48       93.68      4.33 o 
  -5   0   5     6447.50     6604.35     52.01 o 
  -3   0   5     6799.26     6763.40    107.20 o 
  -1   0   5     2743.78     2638.74     17.48 o 
   1   0   5     6352.64     5470.29     59.27 o 
   3   0   5       15.69       14.42      2.19 o 
   5   0   5     2882.17     3169.33     36.93 o 
   7   0   5      535.47      523.99     11.64 o 
   9   0   5       67.04       60.01      4.71 o 
 -11   1   5      368.88      344.66      8.72 o 
 -10   1   5        2.90        5.41      1.10 o 
  -9   1   5       12.10       12.43      1.64 o 
  -8   1   5      195.95      183.02      6.87 o 
  -7   1   5       49.63       54.50      2.47 o 
  -6   1   5      408.97      363.62      9.46 o 
  -5   1   5      386.71      360.94      8.48 o 
  -4   1   5     1976.54     2005.71     20.19 o 
  -3   1   5     4965.19     4710.64     21.28 o 
  -2   1   5     3117.18     3200.71     27.21 o 
  -1   1   5      363.85      383.64      5.22 o 
   0   1   5       15.92       22.29      1.76 o 
   1   1   5     1400.84     1326.17      7.58 o 
   2   1   5     3055.12     2877.15     18.79 o 
   3   1   5     1496.18     1584.66     13.70 o 
   4   1   5      335.00      346.59      7.50 o 
   5   1   5       85.18       95.47      4.59 o 
   6   1   5      135.25      113.95      8.28 o 
   7   1   5      320.00      381.09      7.00 o 
   8   1   5       90.77       99.17      4.48 o 
   9   1   5      326.47      319.80      7.35 o 
  10   1   5       37.32       42.76      2.59 o 
 -10   2   5      149.82      143.13      4.61 o 
  -9   2   5      155.04      171.49      6.10 o 
  -8   2   5      254.94      258.47      6.78 o 
  -7   2   5      456.78      467.12      7.86 o 
  -6   2   5      879.67      845.00     22.76 o 
  -5   2   5      211.75      256.88     11.50 o 
  -4   2   5     5328.63     5407.62     25.10 o 
  -3   2   5      696.10      787.61      6.73 o 
  -2   2   5        9.73       21.11      1.27 o 
  -1   2   5       29.87       30.68      2.65 o 
   0   2   5    10051.45     9562.51     41.15 o 
   1   2   5     1119.97     1091.53     29.81 o 
   2   2   5     4781.63     4584.14     23.92 o 
   3   2   5       12.70        2.35      1.35 o 
   4   2   5      616.78      532.58     15.06 o 
   5   2   5      849.16      837.19     20.71 o 
   6   2   5      263.02      269.44      6.56 o 
   7   2   5       48.17       42.78      2.72 o 
   8   2   5      396.87      412.61     10.28 o 
   9   2   5      285.82      268.00      6.50 o 
  10   2   5       88.08       97.14      4.11 o 
 -10   3   5      106.58      113.42      4.91 o 
  -9   3   5        8.11       10.92      3.27 o 
  -8   3   5      990.17     1014.67     13.14 o 
  -7   3   5        2.84        2.40      1.64 o 
  -6   3   5     2470.23     2426.29     27.87 o 
  -5   3   5     1819.76     1802.21     52.60 o 
  -4   3   5     5288.90     5432.55     47.41 o 
  -3   3   5      663.99      746.49     10.58 o 
  -2   3   5     4174.46     4173.48     18.15 o 
  -1   3   5      838.83      972.81     10.62 o 
   0   3   5     4961.75     4786.87     35.32 o 
   1   3   5       76.10       78.96      3.19 o 
   2   3   5      505.73      427.82      8.71 o 
   3   3   5       47.96       57.31      4.89 o 
   4   3   5        5.08        7.09      2.11 o 
   5   3   5        0.55        3.36      1.57 o 
   6   3   5     1893.95     1918.84     19.27 o 
   7   3   5     2260.53     2281.94     18.42 o 
   8   3   5       10.96       12.74      2.93 o 
   9   3   5      126.10      119.60      5.52 o 
  10   3   5        2.79        3.19      1.47 o 
 -10   4   5       37.10       35.50      2.48 o 
  -9   4   5       24.78       25.51      4.13 o 
  -8   4   5       91.56       82.12      7.25 o 
  -7   4   5      409.32      425.66     17.88 o 
  -6   4   5     5552.06     5484.75     62.60 o 
  -5   4   5      299.81      318.61      9.27 o 
  -4   4   5     1785.36     1739.74     16.01 o 
  -3   4   5      916.18      883.69     13.83 o 
  -2   4   5      380.25      435.66     15.13 o 
  -1   4   5      680.87      737.01      9.97 o 
   0   4   5     2641.97     2709.64     31.27 o 
   1   4   5     1768.66     1892.83     17.50 o 
   2   4   5     2881.06     2918.88     21.60 o 
   3   4   5      579.92      522.40     15.40 o 
   4   4   5     2184.84     2127.05     33.51 o 
   5   4   5      385.02      360.67     10.47 o 
   6   4   5        6.53        8.02      2.00 o 
   7   4   5      290.41      295.91      9.90 o 
   8   4   5       33.61       38.91      3.28 o 
   9   4   5      295.51      270.66     10.78 o 
  -9   5   5       26.27       26.80      3.72 o 
  -8   5   5      679.53      686.82     17.43 o 
  -7   5   5        5.40        6.86      2.96 o 
  -6   5   5       74.63       75.28      4.34 o 
  -5   5   5       72.95       60.48      3.20 o 
  -4   5   5     1819.91     1887.59     50.35 o 
  -3   5   5      194.84      207.83     11.05 o 
  -2   5   5      833.43      844.99     21.50 o 
  -1   5   5      191.54      172.49      9.43 o 
   0   5   5     1166.81     1258.12     18.23 o 
   1   5   5       46.91       46.40      5.70 o 
   2   5   5       11.12       15.18      1.85 o 
   3   5   5       47.88       59.19      5.53 o 
   4   5   5       75.65       66.82      3.69 o 
   5   5   5       11.86        9.58      1.38 o 
   6   5   5     1098.21     1144.58     15.90 o 
   7   5   5      100.68      106.28      8.07 o 
   8   5   5      307.70      305.10     11.43 o 
   9   5   5       12.35        8.23      1.27 o 
  -9   6   5      228.34      237.82      8.04 o 
  -8   6   5      123.70      102.79      5.12 o 
  -7   6   5       32.10       27.18      4.78 o 
  -6   6   5      737.64      754.61     16.10 o 
  -5   6   5      261.62      235.20      9.10 o 
  -4   6   5      158.01      190.71     16.77 o 
  -3   6   5      762.63      830.97     17.48 o 
  -2   6   5        1.51       -1.64      1.64 o 
  -1   6   5        2.94        7.85      2.60 o 
   0   6   5       27.95       18.88      3.66 o 
   1   6   5      291.48      318.35      9.95 o 
   2   6   5      412.48      429.41     12.92 o 
   3   6   5       19.62       21.76      3.27 o 
   4   6   5      918.22      903.36     17.35 o 
   5   6   5        0.83        2.95      1.59 o 
   6   6   5       10.75       12.42      2.22 o 
   7   6   5       23.87       21.22      2.69 o 
   8   6   5       72.91       65.11      3.80 o 
  -8   7   5       16.55       22.99      1.96 o 
  -7   7   5       36.35       33.60      2.83 o 
  -6   7   5       12.92       17.25      2.69 o 
  -5   7   5      469.64      475.37     13.21 o 
  -4   7   5      993.03     1055.98     20.83 o 
  -3   7   5       12.59       16.54      4.12 o 
  -2   7   5       52.55       55.91      7.51 o 
  -1   7   5       59.89       56.37      4.95 o 
   0   7   5       31.88       34.78      4.09 o 
   1   7   5      170.26      184.21      9.07 o 
   2   7   5        0.20        3.58      2.03 o 
   3   7   5       26.34       25.03      2.56 o 
   4   7   5      119.44      116.41      5.26 o 
   5   7   5       55.09       49.83      3.33 o 
   6   7   5       78.87       78.14      4.58 o 
   7   7   5      348.78      302.28     11.84 o 
  -7   8   5      100.11      105.49      3.84 o 
  -6   8   5       27.68       34.23      4.06 o 
  -5   8   5      332.52      349.95      9.87 o 
  -4   8   5      687.30      693.58     22.58 o 
  -3   8   5       19.19       23.12      4.98 o 
  -2   8   5      182.23      185.67     12.98 o 
  -1   8   5      327.57      348.23     11.80 o 
   0   8   5      362.24      389.93     12.79 o 
   1   8   5      121.92      128.52      7.45 o 
   2   8   5      104.74      107.05      6.80 o 
   3   8   5      297.26      301.80     10.96 o 
   4   8   5       85.71       85.07      5.44 o 
   5   8   5      702.24      692.36     12.72 o 
   6   8   5        2.18        0.95      1.51 o 
  -5   9   5       73.04       68.83      3.23 o 
  -4   9   5        8.49        7.21      1.54 o 
  -3   9   5      398.46      418.41     15.59 o 
  -2   9   5      225.66      246.04     12.91 o 
  -1   9   5     1138.93     1157.51     14.10 o 
   0   9   5      244.44      243.84      8.68 o 
   1   9   5      533.08      528.99     16.75 o 
   2   9   5       33.40       28.36      5.42 o 
   3   9   5       62.38       60.63      3.93 o 
   4   9   5       30.09       31.73      2.35 o 
   5   9   5     1441.50     1288.41     18.16 o 
  -2  10   5       44.04       43.67      3.73 o 
  -1  10   5       37.20       33.83      3.61 o 
   0  10   5        5.57        8.57      1.21 o 
   1  10   5      377.67      346.53      6.68 o 
   2  10   5       16.23       17.22      2.16 o 
 -10   0   6      459.97      478.77     11.99 o 
  -8   0   6     1627.99     1604.28     23.01 o 
  -6   0   6      522.39      488.77     15.86 o 
  -4   0   6     2934.59     2674.89     73.46 o 
  -2   0   6       48.27       33.95      2.33 o 
   0   0   6     1102.80     1164.38     12.53 o 
   2   0   6      753.41      693.79     11.25 o 
   4   0   6     1333.67     1015.79     18.32 o 
   6   0   6      395.31      354.34     13.92 o 
   8   0   6        2.82        0.00      1.59 o 
  10   0   6      307.50      310.02     11.59 o 
 -10   1   6       47.10       58.82      2.68 o 
  -9   1   6      115.67      115.26      4.42 o 
  -8   1   6      132.34      118.53      5.36 o 
  -7   1   6      576.56      564.79      8.65 o 
  -6   1   6      316.48      323.69      9.06 o 
  -5   1   6      392.57      338.85      8.35 o 
  -4   1   6      486.70      460.95      6.85 o 
  -3   1   6     4215.89     4187.21     22.79 o 
  -2   1   6     4290.12     4101.52     46.04 o 
  -1   1   6     1931.38     1772.93     14.02 o 
   0   1   6     2925.85     2727.08     19.74 o 
   1   1   6      178.47      177.87      3.08 o 
   2   1   6      493.04      442.86      6.67 o 
   3   1   6       36.61       37.51      2.21 o 
   4   1   6       30.97       49.73      4.60 o 
   5   1   6        0.17       -0.04      0.79 o 
   6   1   6     1946.70     1899.65     33.46 o 
   7   1   6       56.48       67.37      3.04 o 
   8   1   6      717.36      754.09     10.96 o 
   9   1   6      160.84      166.56      5.27 o 
  10   1   6       65.62       78.80      3.34 o 
 -10   2   6       12.47        9.45      1.85 o 
  -9   2   6      357.41      389.59     11.61 o 
  -8   2   6        3.96        4.91      1.31 o 
  -7   2   6      432.82      422.53      7.47 o 
  -6   2   6      238.24      219.13     11.74 o 
  -5   2   6     1198.26     1286.74     25.88 o 
  -4   2   6     9924.83     9975.91     57.88 o 
  -3   2   6      873.27      890.96      8.57 o 
  -2   2   6      357.82      378.00      9.46 o 
  -1   2   6     2639.45     2589.65     23.66 o 
   0   2   6      706.44      676.43     11.44 o 
   1   2   6       22.73       16.70      1.82 o 
   2   2   6     1583.25     1490.53      9.10 o 
   3   2   6      560.79      562.70      7.98 o 
   4   2   6      522.78      435.59     13.86 o 
   5   2   6      426.88      468.24     15.85 o 
   6   2   6      478.19      503.77      6.96 o 
   7   2   6      101.98       96.21      3.99 o 
   8   2   6      890.09      870.02     12.74 o 
   9   2   6      268.66      283.99      6.89 o 
  10   2   6       43.71       44.87      2.80 o 
 -10   3   6       79.59       77.74      4.12 o 
  -9   3   6      175.68      183.82      7.35 o 
  -8   3   6        1.87        2.20      1.40 o 
  -7   3   6      577.25      522.03     13.59 o 
  -6   3   6      318.97      354.42     10.70 o 
  -5   3   6     3598.58     3511.25     28.47 o 
  -4   3   6     1871.04     1897.76     19.97 o 
  -3   3   6     1654.13     1672.96     20.77 o 
  -2   3   6       68.18       94.63      5.80 o 
  -1   3   6       12.34       11.87      1.35 o 
   0   3   6     1318.89     1408.25     19.50 o 
   1   3   6      451.29      475.46      7.98 o 
   2   3   6      281.40      296.17      6.22 o 
   3   3   6      788.95      837.50     18.58 o 
   4   3   6        6.83        3.36      1.73 o 
   5   3   6      130.28      123.65      8.59 o 
   6   3   6       36.93       34.30      2.09 o 
   7   3   6      211.21      207.22      6.39 o 
   8   3   6        1.51       -1.16      1.58 o 
   9   3   6       60.30       48.30      3.52 o 
  10   3   6        7.35        9.40      1.81 o 
 -10   4   6       25.67       31.18      2.35 o 
  -9   4   6       20.79       25.79      4.24 o 
  -8   4   6      321.13      308.03     10.54 o 
  -7   4   6      515.00      488.89     13.37 o 
  -6   4   6       13.66       21.62      2.63 o 
  -5   4   6      282.48      266.35      8.55 o 
  -4   4   6      251.59      235.16      7.70 o 
  -3   4   6      643.42      697.40     12.31 o 
  -2   4   6     2417.84     2483.69     21.33 o 
  -1   4   6     2966.10     3079.21     47.70 o 
   0   4   6     1316.58     1363.22     22.44 o 
   1   4   6      449.72      469.88      9.04 o 
   2   4   6      372.47      464.79      8.85 o 
   3   4   6      843.69      847.35     20.15 o 
   4   4   6     1060.50     1074.91     24.65 o 
   5   4   6      329.74      303.88      7.30 o 
   6   4   6        0.31       -0.57      1.79 o 
   7   4   6       83.04       71.83      5.01 o 
   8   4   6       58.33       63.41      5.96 o 
   9   4   6       16.12       16.93      2.87 o 
  -9   5   6       61.24       63.87      5.50 o 
  -8   5   6      232.46      253.32     11.47 o 
  -7   5   6      286.59      301.11     13.71 o 
  -6   5   6      121.95      116.68      5.38 o 
  -5   5   6       17.06       20.55      2.28 o 
  -4   5   6       87.51       90.12      4.25 o 
  -3   5   6      215.53      224.45     11.55 o 
  -2   5   6      161.77      170.29      9.86 o 
  -1   5   6       63.07       55.63      5.47 o 
   0   5   6     3081.95     3102.54     65.94 o 
   1   5   6       16.40       25.27     14.87 o 
   2   5   6      716.98      742.84     18.36 o 
   3   5   6      776.01      799.43     20.21 o 
   4   5   6      198.08      205.17      7.74 o 
   5   5   6     1795.65     1704.10     19.63 o 
   6   5   6      247.50      247.45      7.45 o 
   7   5   6       80.20       88.30      5.00 o 
   8   5   6       22.86       24.19      3.19 o 
   9   5   6       23.14       25.94      8.83 o 
  -9   6   6        6.86        6.06      1.65 o 
  -8   6   6       63.26       53.13      3.75 o 
  -7   6   6      368.58      380.57     10.45 o 
  -6   6   6      499.32      494.19     10.75 o 
  -5   6   6      657.12      755.53     17.12 o 
  -4   6   6     1589.36     1652.37     74.41 o 
  -3   6   6      600.46      591.31     16.85 o 
  -2   6   6      592.55      621.67     18.16 o 
  -1   6   6        4.56        3.04      1.66 o 
   0   6   6      136.12      151.01      8.18 o 
   1   6   6       69.25       72.99      4.99 o 
   2   6   6     1701.17     1685.90     34.90 o 
   3   6   6     1077.63     1011.72     29.14 o 
   4   6   6     1114.36     1059.96     18.66 o 
   5   6   6      229.06      241.33      7.21 o 
   6   6   6      884.54      876.47     15.86 o 
   7   6   6       80.97       66.46      6.86 o 
   8   6   6        1.92        0.81      0.70 o 
  -8   7   6      326.12      316.16      6.60 o 
  -7   7   6      207.40      217.39      9.23 o 
  -6   7   6      469.50      467.44     11.79 o 
  -5   7   6       17.37       23.86      2.55 o 
  -4   7   6       38.31       28.72      3.69 o 
  -3   7   6      373.03      428.08     13.76 o 
  -2   7   6     1607.78     1700.02     38.72 o 
  -1   7   6      668.77      680.33     21.96 o 
   0   7   6     1392.99     1374.13     23.88 o 
   1   7   6     1019.03      979.92     20.55 o 
   2   7   6      710.07      686.16     17.49 o 
   3   7   6      401.64      375.71     12.97 o 
   4   7   6      345.87      364.62      9.05 o 
   5   7   6      131.01      119.00      4.93 o 
   6   7   6     1421.76     1440.77     17.95 o 
   7   7   6      607.37      533.91     15.33 o 
  -7   8   6        7.98        6.40      1.01 o 
  -6   8   6      397.61      387.69     12.27 o 
  -5   8   6      342.75      341.86     17.56 o 
  -4   8   6      564.87      562.52     20.06 o 
  -3   8   6      333.54      356.88     17.12 o 
  -2   8   6        1.33        3.79      1.82 o 
  -1   8   6        4.18        3.23      2.05 o 
   0   8   6      413.49      420.67     13.07 o 
   1   8   6       26.56       30.19      3.78 o 
   2   8   6       63.26       63.49      5.31 o 
   3   8   6     1946.32     1938.60     52.60 o 
   4   8   6      809.13      848.50     28.66 o 
   5   8   6      534.34      545.72     11.19 o 
   6   8   6        2.65        6.71      1.99 o 
  -5   9   6        3.82        4.91      1.98 o 
  -4   9   6       93.35       91.29      5.00 o 
  -3   9   6       14.25       10.78      3.07 o 
  -2   9   6      548.12      555.45     17.15 o 
  -1   9   6       74.79       74.45      4.71 o 
   0   9   6        8.70        2.96      1.55 o 
   1   9   6       11.84       11.20      2.23 o 
   2   9   6       14.36       12.90      2.19 o 
   3   9   6      384.23      367.04     18.28 o 
   4   9   6        8.18       10.92      2.98 o 
  -2  10   6      235.66      222.95      7.87 o 
  -1  10   6        3.54        3.72      1.61 o 
   0  10   6      149.28      135.60     11.25 o 
   1  10   6       30.58       26.23      1.87 o 
   2  10   6       24.66       20.75      2.17 o 
  -9   0   7     1255.65     1267.75     30.43 o 
  -7   0   7      649.27      567.75     13.50 o 
  -5   0   7       66.47       82.40      6.11 o 
  -3   0   7     2010.47     2067.50     19.53 o 
  -1   0   7     2183.73     2087.90     18.54 o 
   1   0   7     1212.46     1110.93     12.96 o 
   3   0   7      841.21      935.58     15.73 o 
   5   0   7      199.44      228.34     10.17 o 
   7   0   7      376.16      371.65     13.00 o 
   9   0   7       24.41       13.54      2.38 o 
 -10   1   7        0.16        0.65      0.92 o 
  -9   1   7      163.58      161.01      5.15 o 
  -8   1   7      126.42      125.91      5.52 o 
  -7   1   7      173.47      150.94      4.41 o 
  -6   1   7      357.11      359.53      9.67 o 
  -5   1   7     3040.38     2900.54     24.99 o 
  -4   1   7      360.40      369.94      7.57 o 
  -3   1   7       49.36       36.16      2.87 o 
  -2   1   7       56.04       53.19      2.22 o 
  -1   1   7      297.29      300.36      5.11 o 
   0   1   7     7802.72     6956.53     24.17 o 
   1   1   7      682.63      661.41     17.40 o 
   2   1   7     2045.14     2070.09     10.89 o 
   3   1   7      365.79      506.11     34.57 o 
   4   1   7       19.00       22.99      2.07 o 
   5   1   7     1313.65     1266.80     31.15 o 
   6   1   7       56.85       51.37      2.36 o 
   7   1   7       66.69       58.97      2.89 o 
   8   1   7       65.07       67.37      3.39 o 
   9   1   7        5.96        3.56      1.14 o 
  10   1   7       83.22       93.23      3.49 o 
 -10   2   7      366.53      355.97      7.15 o 
  -9   2   7      117.05      120.69      7.38 o 
  -8   2   7      164.93      154.57      6.20 o 
  -7   2   7       69.80       56.68      3.26 o 
  -6   2   7      395.19      343.71     14.88 o 
  -5   2   7     1879.22     1926.44     23.62 o 
  -4   2   7      239.64      221.68      4.87 o 
  -3   2   7     1572.31     1682.50     16.14 o 
  -2   2   7     6258.70     6361.88     39.89 o 
  -1   2   7      926.30      988.28     15.12 o 
   0   2   7      655.25      707.12     12.24 o 
   1   2   7     1066.55     1020.74     13.99 o 
   2   2   7      668.75      638.70      6.49 o 
   3   2   7        1.47        1.91      0.63 o 
   4   2   7     1299.45     1091.22     22.26 o 
   5   2   7       74.50       75.39      6.50 o 
   6   2   7      798.25      801.26      8.88 o 
   7   2   7       78.83       75.32      3.59 o 
   8   2   7       19.55       19.28      2.08 o 
   9   2   7       60.80       67.49      3.21 o 
  10   2   7      239.48      232.93      9.74 o 
 -10   3   7       59.02       78.65      4.10 o 
  -9   3   7        4.57        5.85      1.85 o 
  -8   3   7      603.68      568.62     11.76 o 
  -7   3   7        4.91        7.44      2.15 o 
  -6   3   7      456.16      431.91      9.66 o 
  -5   3   7       51.66       61.32      3.93 o 
  -4   3   7      550.13      653.40     20.30 o 
  -3   3   7      386.79      360.34     15.36 o 
  -2   3   7     1521.61     1537.51     29.77 o 
  -1   3   7       32.33       35.25      3.45 o 
   0   3   7     6170.89     6171.96     41.58 o 
   1   3   7      247.46      222.31      5.66 o 
   2   3   7     1532.89     1451.39     14.25 o 
   3   3   7        6.30       10.18      2.35 o 
   4   3   7      209.77      200.66     10.27 o 
   5   3   7       49.80       55.23      5.83 o 
   6   3   7     1621.25     1598.39     15.04 o 
   7   3   7      803.77      770.63     12.20 o 
   8   3   7     1106.38     1155.68     13.97 o 
   9   3   7       44.61       43.12      5.57 o 
  10   3   7      409.91      417.62      9.37 o 
 -10   4   7      152.93      151.83      4.87 o 
  -9   4   7        1.97        7.54      2.75 o 
  -8   4   7       94.34       85.25      5.68 o 
  -7   4   7      828.11      806.47     17.20 o 
  -6   4   7     3890.58     3821.34     45.17 o 
  -5   4   7     1147.74     1125.34     17.67 o 
  -4   4   7      533.87      518.52     11.51 o 
  -3   4   7      419.97      386.38      9.30 o 
  -2   4   7     1782.25     1827.91     18.55 o 
  -1   4   7      339.33      404.51      7.91 o 
   0   4   7      694.62      774.51     17.25 o 
   1   4   7      632.51      697.44     20.40 o 
   2   4   7      226.78      189.45      5.78 o 
   3   4   7       35.28       44.61      4.91 o 
   4   4   7     1803.97     1835.10     32.74 o 
   5   4   7      554.12      510.57      8.07 o 
   6   4   7        2.51        0.29      1.10 o 
   7   4   7      155.80      147.57     10.08 o 
   8   4   7      168.70      164.76      9.45 o 
   9   4   7       14.72       14.76      2.83 o 
  -9   5   7        1.36        4.45      2.35 o 
  -8   5   7     1410.00     1382.95     21.54 o 
  -7   5   7      507.32      537.91     13.79 o 
  -6   5   7      456.72      409.47     12.43 o 
  -5   5   7      840.19      760.92     15.79 o 
  -4   5   7      508.47      458.69     11.14 o 
  -3   5   7       17.82       32.25      4.73 o 
  -2   5   7     1484.27     1600.95     29.84 o 
  -1   5   7      217.85      248.54     11.43 o 
   0   5   7     2057.79     2094.86     21.64 o 
   1   5   7        2.21        3.76      1.56 o 
   2   5   7       13.75        6.83      2.26 o 
   3   5   7       38.55       32.49      4.23 o 
   4   5   7      152.62      163.16      7.49 o 
   5   5   7       11.65       11.23      1.97 o 
   6   5   7       42.56       41.00      3.12 o 
   7   5   7      165.87      153.78      9.27 o 
   8   5   7      203.86      190.42      8.70 o 
   9   5   7        0.31       -0.52      0.93 o 
  -9   6   7       19.84       22.41      2.62 o 
  -8   6   7      183.41      194.08      6.81 o 
  -7   6   7       46.58       58.98      4.31 o 
  -6   6   7     1157.20     1194.06     23.47 o 
  -5   6   7       19.50       24.62      6.38 o 
  -4   6   7       31.14       34.54      4.79 o 
  -3   6   7      151.00      156.61      6.51 o 
  -2   6   7      171.37      165.96      8.10 o 
  -1   6   7       40.49       47.12      3.49 o 
   0   6   7     2160.28     2271.61     27.39 o 
   1   6   7      695.64      757.10     12.83 o 
   2   6   7      458.29      473.33     13.83 o 
   3   6   7        2.22        6.11      2.54 o 
   4   6   7       84.65       92.58      9.09 o 
   5   6   7       35.34       49.76      3.28 o 
   6   6   7        6.99        7.32      1.68 o 
   7   6   7       15.65       12.60      3.11 o 
   8   6   7       96.49       67.54      5.19 o 
  -8   7   7       30.78       27.30      2.01 o 
  -7   7   7      327.88      320.81      8.49 o 
  -6   7   7       31.15       30.53      2.57 o 
  -5   7   7      223.13      215.09      8.41 o 
  -4   7   7      232.41      255.63     10.35 o 
  -3   7   7      103.94      100.26      6.80 o 
  -2   7   7       70.52       69.89      8.20 o 
  -1   7   7      319.81      304.22     16.58 o 
   0   7   7      275.69      267.76     10.56 o 
   1   7   7        6.33        7.16      2.37 o 
   2   7   7       47.51       50.00      4.83 o 
   3   7   7       51.86       46.57      4.76 o 
   4   7   7      118.19      126.35      7.27 o 
   5   7   7       13.78       11.45      2.36 o 
   6   7   7      133.80      105.64      8.40 o 
   7   7   7       37.46       29.84      3.78 o 
  -7   8   7      588.80      547.85     10.84 o 
  -6   8   7       95.14       78.12      3.79 o 
  -5   8   7      206.77      209.98      7.46 o 
  -4   8   7      128.27      116.29      9.16 o 
  -3   8   7       94.83       91.92      8.75 o 
  -2   8   7      138.88      151.84      7.28 o 
  -1   8   7       21.33       29.23      5.79 o 
   0   8   7       22.59       21.88      3.16 o 
   1   8   7      246.70      236.27      9.77 o 
   2   8   7       62.94       65.95      5.29 o 
   3   8   7      709.76      708.06     35.83 o 
   4   8   7     1468.40     1425.69     25.79 o 
   5   8   7      208.83      209.17      6.88 o 
   6   8   7       13.32       12.16      2.39 o 
  -5   9   7        2.00        1.93      1.10 o 
  -4   9   7       29.97       32.21      2.63 o 
  -3   9   7       95.57      101.75      7.58 o 
  -2   9   7      288.96      298.44     10.67 o 
  -1   9   7      772.28      797.58     17.60 o 
   0   9   7      250.03      240.79     14.98 o 
   1   9   7      262.94      248.97      9.82 o 
   2   9   7       11.41       12.34      2.13 o 
   3   9   7      895.05      905.95     39.67 o 
   4   9   7        0.28        1.06      0.72 o 
  -2  10   7        7.70        5.35      1.42 o 
  -1  10   7       85.27       84.39      5.05 o 
   0  10   7       97.38       92.96      8.22 o 
   1  10   7       95.11       88.98      3.24 o 
 -10   0   8      293.90      308.69     10.09 o 
  -8   0   8       49.55       35.38      3.69 o 
  -6   0   8     2023.84     1953.57     32.58 o 
  -4   0   8     2234.72     1933.75     15.93 o 
  -2   0   8     4959.06     4814.60     31.12 o 
   0   0   8     1055.56     1118.90     14.15 o 
   2   0   8        7.37        3.74      0.77 o 
   4   0   8     9026.50     9068.45     57.96 o 
   6   0   8      616.32      620.99     10.06 o 
   8   0   8      146.45      138.47      6.17 o 
  10   0   8      453.17      465.08      9.24 o 
 -11   1   8       18.75       20.22      2.18 o 
 -10   1   8        6.66        6.62      1.34 o 
  -9   1   8      109.96      109.57      4.21 o 
  -8   1   8      343.63      322.27     11.28 o 
  -7   1   8      316.21      314.65      7.34 o 
  -6   1   8      481.51      488.55     11.43 o 
  -5   1   8        5.88       10.75      1.69 o 
  -4   1   8     2361.72     2362.49     15.84 o 
  -3   1   8      323.01      392.29      6.39 o 
  -2   1   8       58.62       46.15      2.22 o 
  -1   1   8     1178.22     1182.14     20.27 o 
   0   1   8     3757.52     3590.10     18.68 o 
   1   1   8      453.60      441.41      5.76 o 
   2   1   8     3703.27     3522.01     16.68 o 
   3   1   8      782.55      808.42     19.72 o 
   4   1   8      791.55      729.59     11.54 o 
   5   1   8       51.53       42.78      3.17 o 
   6   1   8      794.38      802.70     10.08 o 
   7   1   8      124.76      120.53      4.08 o 
   8   1   8     1493.44     1446.44     16.42 o 
   9   1   8        9.79       11.97      1.61 o 
  10   1   8      549.20      555.40     11.45 o 
 -10   2   8       42.74       46.65      2.74 o 
  -9   2   8      650.69      673.42     15.04 o 
  -8   2   8      262.84      240.92      7.70 o 
  -7   2   8     1420.07     1330.27     15.28 o 
  -6   2   8       11.53       10.13      2.62 o 
  -5   2   8      369.55      351.68      8.52 o 
  -4   2   8      179.63      208.88      4.90 o 
  -3   2   8     1333.73     1408.61     15.16 o 
  -2   2   8      500.90      626.91     13.19 o 
  -1   2   8      470.10      484.65     11.01 o 
   0   2   8      671.51      721.44     12.84 o 
   1   2   8      273.75      228.53      7.00 o 
   2   2   8       76.62       92.60      3.42 o 
   3   2   8     2356.02     2515.12     31.60 o 
   4   2   8      326.31      285.60     11.70 o 
   5   2   8        3.70        9.27      2.41 o 
   6   2   8     1230.60     1232.16     12.23 o 
   7   2   8      281.87      280.31      6.78 o 
   8   2   8       41.58       42.65      3.26 o 
   9   2   8       37.67       38.78      2.45 o 
  10   2   8       32.92       34.56      2.23 o 
 -10   3   8      276.73      285.65      7.49 o 
  -9   3   8      834.27      810.10     25.60 o 
  -8   3   8      176.68      164.47      6.42 o 
  -7   3   8       18.11       17.62      2.38 o 
  -6   3   8       37.07       23.40      2.40 o 
  -5   3   8      704.05      672.27     12.91 o 
  -4   3   8     2178.69     2232.98     22.40 o 
  -3   3   8      929.34      860.98     20.64 o 
  -2   3   8      546.75      592.31     10.06 o 
  -1   3   8      816.18      824.04     16.46 o 
   0   3   8      670.64      599.28     13.32 o 
   1   3   8     1947.61     2166.45     45.60 o 
   2   3   8      243.69      296.78      6.68 o 
   3   3   8      234.13      241.04     10.65 o 
   4   3   8       68.98       62.54      5.98 o 
   5   3   8      550.97      556.40     13.44 o 
   6   3   8      386.07      385.45      6.78 o 
   7   3   8      206.58      210.37      6.40 o 
   8   3   8        9.43        9.17      1.63 o 
   9   3   8       42.78       38.16      3.01 o 
 -10   4   8       88.01       89.97      3.69 o 
  -9   4   8       23.38       24.76      2.63 o 
  -8   4   8      355.32      354.88     11.18 o 
  -7   4   8     2104.13     2007.25     27.58 o 
  -6   4   8      808.07      767.28     14.50 o 
  -5   4   8       22.50       28.51      2.50 o 
  -4   4   8       65.03       63.01      4.11 o 
  -3   4   8        0.67        4.13      1.23 o 
  -2   4   8      806.51      919.37     20.29 o 
  -1   4   8        3.11        4.18      2.24 o 
   0   4   8     2915.51     3097.42     34.55 o 
   1   4   8      197.27      257.94      7.10 o 
   2   4   8      211.58      253.41      6.87 o 
   3   4   8      755.38      840.40     21.32 o 
   4   4   8     1864.90     1900.27     33.99 o 
   5   4   8      195.10      189.45      4.97 o 
   6   4   8       60.08       57.78      4.48 o 
   7   4   8        7.44        7.65      2.83 o 
   8   4   8       19.77       16.62      2.30 o 
   9   4   8       40.96       35.60      2.97 o 
  -9   5   8      425.67      438.85     13.77 o 
  -8   5   8      492.06      487.51      9.69 o 
  -7   5   8        0.84        2.02      1.65 o 
  -6   5   8     1248.87     1238.58     21.75 o 
  -5   5   8       11.26       11.86      1.71 o 
  -4   5   8      517.79      495.39     12.38 o 
  -3   5   8       43.81       34.20      4.79 o 
  -2   5   8        3.96       11.00      2.98 o 
  -1   5   8      317.31      335.83     13.49 o 
   0   5   8      434.49      413.05      9.88 o 
   1   5   8      698.79      704.33     12.74 o 
   2   5   8     1906.32     1910.71     31.42 o 
   3   5   8      665.80      664.15     16.96 o 
   4   5   8       17.80       18.23      2.68 o 
   5   5   8      336.28      330.28      8.70 o 
   6   5   8       44.20       38.44      3.00 o 
   7   5   8       51.09       44.62      5.13 o 
   8   5   8      505.07      516.68     17.56 o 
   9   5   8      148.70       88.99      4.56 o 
  -9   6   8      182.25      167.41      6.49 o 
  -8   6   8        0.61        2.59      1.40 o 
  -7   6   8      285.69      295.36     29.32 o 
  -6   6   8        2.72        0.06      2.08 o 
  -5   6   8      202.07      229.39      9.46 o 
  -4   6   8       88.75       92.62      6.23 o 
  -3   6   8      224.24      210.30     10.79 o 
  -2   6   8      265.39      242.04     12.49 o 
  -1   6   8      228.60      201.90      7.12 o 
   0   6   8     2191.61     2205.24     27.18 o 
   1   6   8       27.31       26.40      2.52 o 
   2   6   8      596.07      582.63     15.31 o 
   3   6   8     1403.55     1355.53     34.20 o 
   4   6   8      635.26      644.43     23.40 o 
   5   6   8        3.50        1.96      1.61 o 
   6   6   8      330.62      315.46      8.76 o 
   7   6   8      366.98      344.10     14.47 o 
   8   6   8       60.38       52.76      4.52 o 
  -8   7   8       13.23       16.40      3.04 o 
  -7   7   8        2.45        2.47      1.33 o 
  -6   7   8       11.56       14.93      1.90 o 
  -5   7   8        4.80        9.69      1.73 o 
  -4   7   8        1.25        0.57      1.50 o 
  -3   7   8       61.92       65.32      4.21 o 
  -2   7   8      376.98      390.96     22.60 o 
  -1   7   8       13.50       12.30      3.92 o 
   0   7   8       14.85       14.14      2.82 o 
   1   7   8     2415.76     2356.72     31.47 o 
   2   7   8     1186.51     1169.89     22.52 o 
   3   7   8       15.89       13.55      2.84 o 
   4   7   8      603.90      593.71     12.55 o 
   5   7   8        5.70        3.52      2.04 o 
   6   7   8       45.52       46.67      5.60 o 
   7   7   8        2.48        2.94      1.63 o 
  -7   8   8       19.62       24.20      2.29 o 
  -6   8   8       64.69       69.35      3.46 o 
  -5   8   8       36.12       36.80      3.17 o 
  -4   8   8      213.91      229.94     12.38 o 
  -3   8   8      344.51      376.02     17.00 o 
  -2   8   8        6.67        5.50      2.63 o 
  -1   8   8      300.11      307.71     16.42 o 
   0   8   8       19.44       15.78      2.73 o 
   1   8   8      228.90      217.31      9.26 o 
   2   8   8       16.68       16.74      2.85 o 
   3   8   8       83.71       82.07      5.60 o 
   4   8   8      285.20      311.18     12.25 o 
   5   8   8      199.43      200.22      4.91 o 
   6   8   8       72.75       60.13      4.43 o 
  -5   9   8       36.60       42.63      3.29 o 
  -4   9   8       51.83       51.16      4.08 o 
  -3   9   8      311.01      317.44     12.71 o 
  -2   9   8      123.10      120.29      5.29 o 
  -1   9   8        5.19        6.05      1.88 o 
   0   9   8       24.60       29.30      3.32 o 
   1   9   8      502.58      513.87     12.38 o 
   2   9   8        4.58        7.90      1.88 o 
   3   9   8       84.28       93.84      3.69 o 
   4   9   8      175.34      180.04      4.83 o 
  -1  10   8       17.78       17.44      2.43 o 
   0  10   8       44.21       46.35      3.64 o 
   1  10   8       27.08       19.36      2.21 o 
  -9   0   9      117.02      107.09      5.87 o 
  -7   0   9     4247.23     4090.79     86.44 o 
  -5   0   9       80.82      125.83      7.89 o 
  -3   0   9     1952.44     2106.53     22.21 o 
  -1   0   9     3519.25     3403.66     27.11 o 
   1   0   9      628.10      659.34     11.50 o 
   3   0   9     3768.44     4019.05     34.91 o 
   5   0   9      213.81      260.94     11.23 o 
   7   0   9      348.46      343.22      9.70 o 
   9   0   9      180.56      186.38      7.44 o 
 -11   1   9      194.69      163.86      5.89 o 
 -10   1   9        1.33        2.86      1.11 o 
  -9   1   9       70.58       60.47      3.79 o 
  -8   1   9      654.09      627.31     15.74 o 
  -7   1   9      500.24      502.79      9.16 o 
  -6   1   9     2170.45     2117.86     24.07 o 
  -5   1   9     1375.12     1383.11     20.03 o 
  -4   1   9      335.62      370.16      6.56 o 
  -3   1   9      300.10      241.85      5.35 o 
  -2   1   9      232.49      258.85      7.43 o 
  -1   1   9      236.84      238.90      7.23 o 
   0   1   9     1230.78     1196.72     11.50 o 
   1   1   9      531.14      602.62      7.16 o 
   2   1   9     1115.35     1155.94      9.08 o 
   3   1   9      246.73      278.59     12.89 o 
   4   1   9        4.09        6.12      1.23 o 
   5   1   9      728.02      829.78     13.84 o 
   6   1   9      111.79      119.63      3.49 o 
   7   1   9        8.10        6.95      1.27 o 
   8   1   9      169.09      167.04      4.71 o 
   9   1   9       34.62       28.87      2.18 o 
  10   1   9        2.63        3.42      1.10 o 
 -10   2   9      925.07      936.38     11.47 o 
  -9   2   9       58.38       53.70      4.47 o 
  -8   2   9       61.55       67.44      4.18 o 
  -7   2   9     1077.75     1019.41     13.40 o 
  -6   2   9      421.44      418.50     16.70 o 
  -5   2   9     1631.53     1528.70     18.17 o 
  -4   2   9     1201.97     1112.66     18.68 o 
  -3   2   9      128.69      145.19      6.85 o 
  -2   2   9     2928.80     2899.53     29.27 o 
  -1   2   9     2236.14     2283.64     24.91 o 
   0   2   9     2447.25     2415.90     24.69 o 
   1   2   9       54.86       51.30      3.54 o 
   2   2   9     3140.35     3432.21     21.81 o 
   3   2   9     1550.80     1711.47     26.90 o 
   4   2   9      740.96      744.83     19.31 o 
   5   2   9      166.69      154.53      9.59 o 
   6   2   9     1115.73     1129.72     17.58 o 
   7   2   9        2.62        3.13      1.52 o 
   8   2   9       72.74       73.57      3.33 o 
   9   2   9        2.40        1.06      0.98 o 
  10   2   9       29.26       32.57      1.97 o 
 -10   3   9       17.18       22.93      1.74 o 
  -9   3   9        4.87       12.61      2.57 o 
  -8   3   9     1336.69     1308.05     17.73 o 
  -7   3   9      412.74      412.50     10.04 o 
  -6   3   9      676.81      635.18     11.87 o 
  -5   3   9       17.79       20.98      3.14 o 
  -4   3   9     1868.62     1830.80     20.78 o 
  -3   3   9      369.47      374.56      8.83 o 
  -2   3   9      340.52      371.72     11.77 o 
  -1   3   9      119.43      124.50      6.65 o 
   0   3   9      491.58      435.38     11.77 o 
   1   3   9     4387.15     4604.02     37.78 o 
   2   3   9     3799.33     3586.65     46.39 o 
   3   3   9       38.01       36.35      4.42 o 
   4   3   9      873.07      810.84     21.50 o 
   5   3   9        0.94        1.37      1.05 o 
   6   3   9        1.24        5.93      1.39 o 
   7   3   9       47.23       47.59      3.10 o 
   8   3   9     1084.88     1076.23     14.74 o 
   9   3   9       39.93       46.27      3.13 o 
 -10   4   9      245.58      237.68     10.97 o 
  -9   4   9        1.16        0.62      1.28 o 
  -8   4   9        0.90        1.12      1.59 o 
  -7   4   9      298.66      282.99     11.83 o 
  -6   4   9      223.23      210.98      7.42 o 
  -5   4   9        2.43        3.16      2.67 o 
  -4   4   9      108.36      104.22      5.39 o 
  -3   4   9        2.45        1.54      1.20 o 
  -2   4   9     1537.08     1528.52     17.76 o 
  -1   4   9     1349.26     1347.23     15.31 o 
   0   4   9      280.67      242.43      9.98 o 
   1   4   9       88.12       86.31      4.31 o 
   2   4   9     1375.37     1383.32     16.31 o 
   3   4   9      174.81      220.71     11.27 o 
   4   4   9     2953.42     2929.25     59.34 o 
   5   4   9     1155.33     1080.32     20.89 o 
   6   4   9     1006.41      993.60     18.15 o 
   7   4   9       89.99       95.17      8.32 o 
   8   4   9      368.84      392.07      9.70 o 
   9   4   9       70.34       65.46      2.83 o 
  -9   5   9      428.85      412.47     13.22 o 
  -8   5   9      837.06      833.20     12.60 o 
  -7   5   9       35.41       36.34      3.68 o 
  -6   5   9       53.63       45.79      4.34 o 
  -5   5   9        2.16        3.35      3.97 o 
  -4   5   9       76.68       81.82      5.15 o 
  -3   5   9      154.20      134.12      9.27 o 
  -2   5   9        1.96        3.27      1.95 o 
  -1   5   9     1436.22     1564.12     29.32 o 
   0   5   9     1544.31     1608.82     19.91 o 
   1   5   9     1653.87     1683.35     32.00 o 
   2   5   9     2268.39     2413.23     36.26 o 
   3   5   9       59.88       49.71      4.20 o 
   4   5   9      172.05      185.17      8.25 o 
   5   5   9      580.95      563.41     15.03 o 
   6   5   9       50.65       53.16      4.49 o 
   7   5   9       77.06       76.31      6.60 o 
   8   5   9      599.58      566.04      9.28 o 
  -9   6   9      173.49      167.68      6.26 o 
  -8   6   9      489.72      460.42      9.98 o 
  -7   6   9      177.09      188.17      7.56 o 
  -6   6   9       70.42       70.97      6.36 o 
  -5   6   9       12.72       14.14      2.56 o 
  -4   6   9       44.95       50.16      4.59 o 
  -3   6   9       24.92       22.78      2.14 o 
  -2   6   9      221.93      233.34      8.39 o 
  -1   6   9      346.98      339.02     10.98 o 
   0   6   9      818.71      785.93     16.38 o 
   1   6   9        7.56        9.01      1.66 o 
   2   6   9      190.55      180.18      8.65 o 
   3   6   9       10.63       25.97      5.30 o 
   4   6   9       84.94       82.23      8.53 o 
   5   6   9       53.49       46.73      4.28 o 
   6   6   9      153.14      142.75      8.91 o 
   7   6   9       21.17       18.85      2.18 o 
   8   6   9      120.32       99.53      5.71 o 
  -8   7   9       10.98        9.10      1.13 o 
  -7   7   9       44.69       38.65      2.93 o 
  -6   7   9      368.14      359.47     12.23 o 
  -5   7   9       39.48       43.03      3.29 o 
  -4   7   9      153.69      164.63      8.28 o 
  -3   7   9       75.47       72.53      4.39 o 
  -2   7   9        8.58        6.58      4.98 o 
  -1   7   9        7.26        9.31      3.53 o 
   0   7   9      419.78      422.31     19.57 o 
   1   7   9      463.63      472.49     14.02 o 
   2   7   9       97.18       91.23      6.28 o 
   3   7   9        4.34        2.74      1.76 o 
   4   7   9       67.70       81.34      4.49 o 
   5   7   9        2.76        0.68      1.12 o 
   6   7   9        1.70        3.24      2.08 o 
   7   7   9       18.53       17.41      2.66 o 
  -6   8   9      147.09      140.79      4.65 o 
  -5   8   9        8.05        7.15      1.62 o 
  -4   8   9      230.37      221.96     11.75 o 
  -3   8   9      488.79      483.19     11.87 o 
  -2   8   9      260.51      274.52      9.72 o 
  -1   8   9      691.62      729.43     24.70 o 
   0   8   9       11.73        9.20      3.31 o 
   1   8   9      377.94      360.71     14.98 o 
   2   8   9      301.13      305.10     11.93 o 
   3   8   9      414.57      404.86     20.56 o 
   4   8   9      393.05      367.36     25.10 o 
   5   8   9       10.39        9.43      2.48 o 
   6   8   9       34.54       38.27      3.31 o 
  -5   9   9       67.32       70.37      4.01 o 
  -4   9   9       10.35       13.76      1.72 o 
  -3   9   9       69.55       70.08      5.92 o 
  -2   9   9       45.71       46.21      3.35 o 
  -1   9   9      269.68      280.22      8.58 o 
   0   9   9       42.17       28.88      3.04 o 
   1   9   9      453.60      456.18     13.87 o 
   2   9   9      229.95      243.17      7.53 o 
   3   9   9      519.77      545.85      9.85 o 
   4   9   9      168.22      148.02      5.92 o 
  -1  10   9      611.28      598.71     11.77 o 
   0  10   9      178.94      178.95      6.52 o 
 -10   0  10      381.28      415.58     14.75 o 
  -8   0  10      592.01      587.43     21.63 o 
  -6   0  10        0.70        1.22      1.91 o 
  -4   0  10     3269.27     3288.12     29.13 o 
  -2   0  10     3038.55     3080.74     27.82 o 
   0   0  10     2161.39     2026.90     21.79 o 
   2   0  10     2227.93     2371.36     17.22 o 
   4   0  10     3931.34     4029.79     39.95 o 
   6   0  10      887.17      740.00     11.22 o 
   8   0  10     1333.75     1291.57     18.16 o 
  10   0  10      165.96      187.51      6.85 o 
 -11   1  10        0.60        1.64      0.92 o 
 -10   1  10       17.96       17.26      2.38 o 
  -9   1  10      273.66      280.12      7.80 o 
  -8   1  10     1259.46     1274.32     22.43 o 
  -7   1  10       45.21       46.52      3.46 o 
  -6   1  10     1551.32     1467.26     20.42 o 
  -5   1  10     1068.66     1101.08     16.48 o 
  -4   1  10       50.89       94.37      3.15 o 
  -3   1  10     4327.91     4388.25     24.07 o 
  -2   1  10      519.37      507.58      8.07 o 
  -1   1  10      948.97      914.02     19.01 o 
   0   1  10      212.60      195.37      4.99 o 
   1   1  10     2115.79     2255.89     31.24 o 
   2   1  10     6402.83     6365.35     22.37 o 
   3   1  10      157.78      201.35      9.36 o 
   4   1  10      789.76      700.27     11.67 o 
   5   1  10      127.39      122.29      8.22 o 
   6   1  10        0.71        0.32      0.78 o 
   7   1  10       12.19       11.24      1.46 o 
   8   1  10      175.78      191.74      4.95 o 
   9   1  10       52.45       52.27      2.72 o 
  10   1  10      600.87      593.81      8.56 o 
 -10   2  10       24.88       29.57      2.16 o 
  -9   2  10      122.74      119.38      6.53 o 
  -8   2  10       68.02       68.32      4.16 o 
  -7   2  10       12.86        6.63      1.61 o 
  -6   2  10      239.13      239.92     12.90 o 
  -5   2  10      639.60      561.87     11.38 o 
  -4   2  10     1289.11     1251.89     12.68 o 
  -3   2  10        2.33        6.90      1.91 o 
  -2   2  10      597.02      542.45     13.15 o 
  -1   2  10        0.94        3.23      1.42 o 
   0   2  10      912.26      890.22     15.52 o 
   1   2  10     4572.41     4660.75     34.89 o 
   2   2  10        0.75        1.09      0.83 o 
   3   2  10      909.24      926.64     20.42 o 
   4   2  10     3075.48     2985.33     39.50 o 
   5   2  10        7.93       10.31      2.55 o 
   6   2  10     1513.18     1474.59     13.65 o 
   7   2  10        0.62        2.10      0.99 o 
   8   2  10      566.53      560.53      8.98 o 
   9   2  10        0.76        1.91      1.26 o 
  10   2  10        4.87        5.48      1.20 o 
 -10   3  10        7.67        5.30      0.99 o 
  -9   3  10      581.48      597.70     13.60 o 
  -8   3  10       40.25       39.27      3.23 o 
  -7   3  10      464.60      465.75     11.45 o 
  -6   3  10      195.53      200.81      5.90 o 
  -5   3  10        1.58        1.41      1.12 o 
  -4   3  10      102.85      114.55      6.83 o 
  -3   3  10      404.96      361.13      8.87 o 
  -2   3  10      529.78      591.41     15.26 o 
  -1   3  10      120.00      177.16      8.09 o 
   0   3  10     1700.44     1691.85     23.92 o 
   1   3  10     2708.44     2897.11     22.62 o 
   2   3  10      471.19      454.82      8.98 o 
   3   3  10      929.19      944.29     22.15 o 
   4   3  10       89.90       91.16      7.47 o 
   5   3  10     1287.86     1198.64     13.80 o 
   6   3  10      639.23      670.55     11.32 o 
   7   3  10        2.49        1.95      0.98 o 
   8   3  10       41.09       36.76      5.11 o 
   9   3  10       16.44       17.38      1.90 o 
 -10   4  10      185.13      163.03      7.36 o 
  -9   4  10       20.59       17.99      2.81 o 
  -8   4  10       21.82       30.68      3.47 o 
  -7   4  10      667.49      678.22     12.94 o 
  -6   4  10      371.15      349.37     12.81 o 
  -5   4  10      700.22      628.47     11.53 o 
  -4   4  10       10.32        6.61      1.56 o 
  -3   4  10     1174.57     1108.41     16.62 o 
  -2   4  10       29.22       25.51      2.54 o 
  -1   4  10     1914.41     2106.24     19.76 o 
   0   4  10      867.48      942.52     20.06 o 
   1   4  10      105.50      116.96      5.09 o 
   2   4  10       98.66       90.85      4.40 o 
   3   4  10     2571.53     2698.38     40.19 o 
   4   4  10     1011.91     1040.71     18.98 o 
   5   4  10      132.00      127.72      5.75 o 
   6   4  10       80.55       82.01      8.25 o 
   7   4  10       27.32       29.41      4.77 o 
   8   4  10       62.51       79.59      4.27 o 
   9   4  10       10.16        1.74      0.97 o 
  -9   5  10      793.76      759.68     17.52 o 
  -8   5  10      166.15      165.08      5.85 o 
  -7   5  10       90.19       98.43      4.89 o 
  -6   5  10      108.12      114.30      6.73 o 
  -5   5  10      280.01      244.28     14.37 o 
  -4   5  10        3.86        6.65      2.80 o 
  -3   5  10        7.37        6.57      6.18 o 
  -2   5  10      828.11      849.40     22.53 o 
  -1   5  10      762.94      742.03     20.47 o 
   0   5  10        2.85        3.58      2.01 o 
   1   5  10     2205.82     2285.92     23.91 o 
   2   5  10      434.14      405.98     15.36 o 
   3   5  10       12.26       12.44      2.32 o 
   4   5  10      668.99      652.70     23.36 o 
   5   5  10      271.70      260.71     10.35 o 
   6   5  10      184.69      189.27     11.70 o 
   7   5  10        0.30        5.84      2.25 o 
   8   5  10      165.87      174.87      7.36 o 
  -9   6  10       51.60       49.35      3.30 o 
  -8   6  10      240.65      237.87      5.57 o 
  -7   6  10        3.24        1.26      1.42 o 
  -6   6  10       59.65       68.77      5.11 o 
  -5   6  10        3.29        4.61      2.40 o 
  -4   6  10      427.11      445.84     25.27 o 
  -3   6  10       57.25       58.48      6.18 o 
  -2   6  10      232.61      238.39     15.52 o 
  -1   6  10     3585.72     3622.40     35.64 o 
   0   6  10     2325.66     2206.83     27.39 o 
   1   6  10      306.47      292.82     25.84 o 
   2   6  10      322.06      336.24     11.67 o 
   3   6  10     2166.18     2153.54     43.47 o 
   4   6  10        5.23        4.82      2.60 o 
   5   6  10       98.81       99.42      9.37 o 
   6   6  10      680.17      714.24     19.65 o 
   7   6  10      187.04      189.34      6.14 o 
   8   6  10      415.21      333.50      9.71 o 
  -8   7  10        0.29        1.34      0.90 o 
  -7   7  10      127.54      131.65      4.05 o 
  -6   7  10      204.85      202.94      7.69 o 
  -5   7  10      238.35      247.76      7.43 o 
  -4   7  10      178.10      183.37      8.61 o 
  -3   7  10      365.13      361.34      9.65 o 
  -2   7  10      272.45      265.66      9.03 o 
  -1   7  10        8.91        9.78      4.10 o 
   0   7  10       12.62       12.40      3.79 o 
   1   7  10     4304.06     4263.37    110.95 o 
   2   7  10      283.27      285.31     10.91 o 
   3   7  10       77.88       66.13      5.39 o 
   4   7  10      286.27      278.08      8.10 o 
   5   7  10        0.62       -0.22      1.24 o 
   6   7  10       32.91       28.55      4.19 o 
   7   7  10        0.25        3.49      1.58 o 
  -6   8  10        8.20        3.61      1.34 o 
  -5   8  10      341.57      337.37      8.56 o 
  -4   8  10      131.24      129.72      8.78 o 
  -3   8  10       87.09       77.31      4.77 o 
  -2   8  10       89.01       87.22      5.55 o 
  -1   8  10      653.50      646.68     15.21 o 
   0   8  10      335.25      338.79     16.90 o 
   1   8  10      235.32      235.25      9.60 o 
   2   8  10       29.59       31.79      3.61 o 
   3   8  10        1.56        3.61      1.33 o 
   4   8  10       50.00       48.25      2.86 o 
   5   8  10      149.61      148.38      7.78 o 
  -5   9  10        9.57        9.57      1.58 o 
  -4   9  10       16.78       17.12      1.80 o 
  -3   9  10      198.71      198.31      9.32 o 
  -2   9  10       11.30        9.61      1.76 o 
  -1   9  10       82.76       86.38      4.77 o 
   0   9  10      200.77      212.77      7.50 o 
   1   9  10       72.66       73.03      4.39 o 
   2   9  10      879.04      921.44     14.07 o 
   3   9  10        3.29        3.24      0.86 o 
 -11   0  11       18.84       12.27      1.86 o 
  -9   0  11      157.90      155.94     10.74 o 
  -7   0  11     1562.05     1552.96     80.46 o 
  -5   0  11     1345.95     1209.30     25.20 o 
  -3   0  11     5027.11     5265.49     38.83 o 
  -1   0  11      533.84      732.07     13.91 o 
   1   0  11      578.95      561.04     11.97 o 
   3   0  11     1469.07     1541.47     22.98 o 
   5   0  11        3.01        0.15      1.04 o 
   7   0  11        1.80        0.53      1.51 o 
   9   0  11        3.77        3.85      1.59 o 
 -11   1  11       83.83       87.99      4.40 o 
 -10   1  11        2.89        4.97      1.58 o 
  -9   1  11      687.45      740.67     16.32 o 
  -8   1  11       11.19        6.69      2.12 o 
  -7   1  11      690.58      668.11     12.78 o 
  -6   1  11      541.22      540.82     12.60 o 
  -5   1  11      255.18      280.77      8.57 o 
  -4   1  11      351.69      347.40      6.31 o 
  -3   1  11     1096.02     1088.25     12.73 o 
  -2   1  11     3932.09     3980.58     23.98 o 
  -1   1  11     5507.09     5653.32     28.11 o 
   0   1  11      353.20      374.40     11.88 o 
   1   1  11     3435.53     3545.07     89.34 o 
   2   1  11      245.71      235.60      4.55 o 
   3   1  11       27.75       25.84      2.16 o 
   4   1  11      767.44      767.10     12.40 o 
   5   1  11      166.24      145.12      9.14 o 
   6   1  11        2.38        4.11      1.29 o 
   7   1  11       42.51       45.31      2.56 o 
   8   1  11       58.48       66.74      2.93 o 
   9   1  11       19.96       13.89      1.51 o 
  10   1  11      247.31      266.62      7.85 o 
 -10   2  11      193.95      197.61     11.53 o 
  -9   2  11      328.49      339.49      8.33 o 
  -8   2  11      555.13      559.56     15.34 o 
  -7   2  11        8.06        7.91      1.74 o 
  -6   2  11      170.78      168.38      6.19 o 
  -5   2  11      458.95      403.81      9.99 o 
  -4   2  11      829.51      828.70     13.56 o 
  -3   2  11      669.24      748.17     16.45 o 
  -2   2  11     1212.50     1167.63     19.75 o 
  -1   2  11     3239.32     3444.86     32.87 o 
   0   2  11     8022.37     7815.01     48.60 o 
   1   2  11       16.44       52.57      4.00 o 
   2   2  11       20.84       31.11      2.38 o 
   3   2  11      868.44      920.85     20.91 o 
   4   2  11      156.27      181.07     10.06 o 
   5   2  11      490.99      454.05      8.82 o 
   6   2  11     1481.10     1463.62     12.78 o 
   7   2  11       21.36       18.02      1.66 o 
   8   2  11      237.61      253.14      5.77 o 
   9   2  11       31.19       28.47      2.57 o 
 -10   3  11       16.16       11.85      1.41 o 
  -9   3  11      276.56      280.45      9.35 o 
  -8   3  11      217.78      248.29      7.66 o 
  -7   3  11     1834.35     1791.10     26.38 o 
  -6   3  11      125.70      111.63      4.47 o 
  -5   3  11      105.84       94.62      5.86 o 
  -4   3  11      171.62      128.09      8.46 o 
  -3   3  11        1.93        3.72      1.51 o 
  -2   3  11        3.00        9.63      2.19 o 
  -1   3  11      412.12      457.69     13.30 o 
   0   3  11     6010.10     6214.65     46.90 o 
   1   3  11      719.80      764.32     12.05 o 
   2   3  11     1924.17     1764.40     18.40 o 
   3   3  11       17.53       23.82      3.86 o 
   4   3  11     1104.00     1179.86     26.94 o 
   5   3  11        1.18        0.51      1.13 o 
   6   3  11       21.82       24.49      2.37 o 
   7   3  11        2.05        1.24      0.97 o 
   8   3  11      151.59      161.85      6.56 o 
   9   3  11        7.43        4.74      1.18 o 
 -10   4  11      232.46      219.01      7.99 o 
  -9   4  11       34.83       39.72      3.28 o 
  -8   4  11      354.10      369.66     10.84 o 
  -7   4  11      125.32      130.73      5.72 o 
  -6   4  11      104.65      103.89      6.25 o 
  -5   4  11       13.27       15.56      2.11 o 
  -4   4  11      483.50      492.17     11.89 o 
  -3   4  11      491.89      514.33     11.61 o 
  -2   4  11     2923.43     2899.26     28.71 o 
  -1   4  11     1057.97     1104.15     14.95 o 
   0   4  11     2873.85     2780.89     35.22 o 
   1   4  11        6.28        3.49      1.16 o 
   2   4  11        1.21        5.18      2.22 o 
   3   4  11       42.85       59.61      6.30 o 
   4   4  11      346.47      307.93     10.53 o 
   5   4  11      768.11      766.19     17.82 o 
   6   4  11     1589.42     1614.84     36.29 o 
   7   4  11       39.66       37.93      3.71 o 
   8   4  11      236.13      251.68      6.96 o 
   9   4  11        2.58        1.51      0.87 o 
  -9   5  11      197.35      195.81      6.73 o 
  -8   5  11      535.99      548.08      9.96 o 
  -7   5  11      242.38      242.64      7.51 o 
  -6   5  11      528.20      524.25     20.36 o 
  -5   5  11      135.97      152.62     11.66 o 
  -4   5  11       23.94       20.48      2.88 o 
  -3   5  11      979.25      967.67     87.15 o 
  -2   5  11      131.28      130.48      9.04 o 
  -1   5  11       84.27       83.92      7.08 o 
   0   5  11      541.78      486.84     11.51 o 
   1   5  11       67.54       65.80      4.24 o 
   2   5  11     1830.34     1794.68     36.67 o 
   3   5  11     2365.87     2344.36     29.24 o 
   4   5  11       24.90       37.91      6.02 o 
   5   5  11      342.10      348.41     12.05 o 
   6   5  11       91.02       82.16      7.87 o 
   7   5  11      206.53      198.87     10.37 o 
   8   5  11      115.66       98.28      5.34 o 
  -8   6  11       89.53       78.67      3.18 o 
  -7   6  11       24.20       21.82      2.22 o 
  -6   6  11      316.07      320.89     10.67 o 
  -5   6  11      634.97      581.64     22.56 o 
  -4   6  11      172.56      155.12      7.92 o 
  -3   6  11      202.73      201.69      7.88 o 
  -2   6  11      102.22       97.59      4.31 o 
  -1   6  11       42.08       42.30      3.44 o 
   0   6  11      122.46      120.01      6.55 o 
   1   6  11     1659.33     1613.88     75.93 o 
   2   6  11     1480.05     1446.00     32.34 o 
   3   6  11      220.10      221.61     14.09 o 
   4   6  11      463.33      484.59     20.27 o 
   5   6  11      190.61      193.62      8.43 o 
   6   6  11      184.00      172.61      9.60 o 
   7   6  11      125.73      124.96      5.74 o 
   8   6  11       85.49       60.45      3.80 o 
  -7   7  11      168.96      173.93      4.52 o 
  -6   7  11      113.85      110.93      4.40 o 
  -5   7  11      117.64      115.81      5.00 o 
  -4   7  11      214.54      217.71      9.21 o 
  -3   7  11      145.52      148.59      6.25 o 
  -2   7  11       63.96       59.23      4.12 o 
  -1   7  11        5.11        1.61      2.43 o 
   0   7  11      232.68      243.68     14.84 o 
   1   7  11     1479.26     1449.10     23.93 o 
   2   7  11      368.10      379.33     12.39 o 
   3   7  11      117.49      111.28      9.52 o 
   4   7  11        0.76        0.54      1.28 o 
   5   7  11       38.05       39.06      2.81 o 
   6   7  11        3.71        2.27      1.61 o 
   7   7  11        8.02        6.43      1.53 o 
  -6   8  11      545.65      567.77     13.22 o 
  -5   8  11      329.89      336.19      8.07 o 
  -4   8  11        8.46        7.70      2.69 o 
  -3   8  11      219.03      219.02      7.83 o 
  -2   8  11      100.85      110.59      6.14 o 
  -1   8  11       75.27       77.80      5.37 o 
   0   8  11       42.54       47.28      4.39 o 
   1   8  11      248.30      231.55      8.71 o 
   2   8  11      248.78      255.96     17.23 o 
   3   8  11      592.79      598.80     10.35 o 
   4   8  11       25.65       19.56      1.83 o 
   5   8  11       86.13       88.46      5.61 o 
  -4   9  11      565.96      496.65     63.45 o 
  -3   9  11      200.63      212.73      9.08 o 
  -2   9  11      184.03      193.40      6.26 o 
  -1   9  11      131.12      151.62      6.05 o 
   0   9  11        7.36        5.76      1.60 o 
   1   9  11      170.37      191.48      6.74 o 
   2   9  11      348.26      362.09      8.56 o 
   3   9  11       57.03       64.51      5.45 o 
 -10   0  12       18.77       17.13      3.56 o 
  -8   0  12      567.08      553.99     21.13 o 
  -6   0  12       21.76       10.39      3.18 o 
  -4   0  12      219.23      276.61      9.42 o 
  -2   0  12     1912.52     2028.98     24.87 o 
   0   0  12     7171.13     7000.01     44.64 o 
   2   0  12     5327.58     5401.39     35.86 o 
   4   0  12     1236.16     1155.82     22.27 o 
   6   0  12      876.26      925.92     15.23 o 
   8   0  12     2254.46     2402.30     23.67 o 
 -11   1  12       13.98       14.29      1.89 o 
 -10   1  12       42.04       52.07      3.74 o 
  -9   1  12       37.22       40.85      4.14 o 
  -8   1  12      137.12      130.70      7.30 o 
  -7   1  12       56.50       53.23      3.75 o 
  -6   1  12      958.16      886.27     16.44 o 
  -5   1  12      209.33      209.11      7.61 o 
  -4   1  12      498.85      449.02     11.99 o 
  -3   1  12       43.62       53.18      3.03 o 
  -2   1  12       15.84       27.88      2.25 o 
  -1   1  12     2281.05     2468.31     19.70 o 
   0   1  12      222.53      251.73      6.26 o 
   1   1  12     1852.05     2031.08     55.39 o 
   2   1  12     4675.84     4654.06     20.95 o 
   3   1  12      703.22      696.81     16.03 o 
   4   1  12     1076.76     1048.43     22.78 o 
   5   1  12      502.38      462.11     12.62 o 
   6   1  12      684.69      724.01     11.15 o 
   7   1  12      344.91      339.44      6.69 o 
   8   1  12       17.81       17.16      1.58 o 
   9   1  12        3.56        2.40      0.89 o 
 -10   2  12       71.95       72.94      4.20 o 
  -9   2  12       61.62       78.30      5.30 o 
  -8   2  12      268.71      281.86     10.61 o 
  -7   2  12        3.77        1.01      1.68 o 
  -6   2  12       75.15       70.31      3.55 o 
  -5   2  12      920.80      829.59     18.05 o 
  -4   2  12     1785.85     1822.01     24.76 o 
  -3   2  12      851.95      782.64     17.61 o 
  -2   2  12      617.16      547.27     14.23 o 
  -1   2  12     6074.30     6374.14     46.97 o 
   0   2  12      440.81      387.40     11.36 o 
   1   2  12     1085.53     1160.72     19.55 o 
   2   2  12      353.31      379.57     19.79 o 
   3   2  12      581.30      488.03     15.60 o 
   4   2  12      102.57       87.68      7.18 o 
   5   2  12      199.63      184.71      4.67 o 
   6   2  12       49.67       48.45      2.56 o 
   7   2  12       54.95       50.51      2.60 o 
   8   2  12       35.30       36.65      2.24 o 
   9   2  12      185.38      186.17      5.73 o 
 -10   3  12      141.80      147.26      5.16 o 
  -9   3  12      127.00      154.85      6.95 o 
  -8   3  12      339.26      324.41      8.57 o 
  -7   3  12      248.80      221.11      7.32 o 
  -6   3  12      549.49      533.86      8.65 o 
  -5   3  12      157.46      155.31      6.68 o 
  -4   3  12      168.76      183.38      7.49 o 
  -3   3  12       37.33       58.49      3.93 o 
  -2   3  12      203.62      216.28      9.78 o 
  -1   3  12     3525.30     3456.68     37.75 o 
   0   3  12        4.71       10.91      2.24 o 
   1   3  12     4537.75     4624.42     60.66 o 
   2   3  12      257.98      212.45     10.65 o 
   3   3  12        8.02       13.15      3.15 o 
   4   3  12      367.40      369.48     15.51 o 
   5   3  12      679.54      651.27     11.27 o 
   6   3  12      102.65      112.00      5.36 o 
   7   3  12       19.57       18.73      1.91 o 
   8   3  12        6.54        3.54      1.43 o 
   9   3  12      106.26      105.80      5.96 o 
 -10   4  12        0.43       -0.09      1.10 o 
  -9   4  12       51.86       45.72      3.54 o 
  -8   4  12      154.14      135.55      6.45 o 
  -7   4  12        3.03        3.24      2.06 o 
  -6   4  12       54.49       53.09      4.53 o 
  -5   4  12      311.31      308.62      8.28 o 
  -4   4  12      978.21      950.89     32.18 o 
  -3   4  12     1278.68     1228.78     20.89 o 
  -2   4  12      808.68      870.29     14.51 o 
  -1   4  12      198.22      245.50     11.18 o 
   0   4  12      168.40      152.20      8.41 o 
   1   4  12     1340.59     1315.74     17.81 o 
   2   4  12      573.35      579.83     18.66 o 
   3   4  12     1490.10     1457.13     30.80 o 
   4   4  12      808.71      842.33     17.57 o 
   5   4  12       12.78       10.05      2.41 o 
   6   4  12       77.95       91.25      8.80 o 
   7   4  12        6.41        7.56      2.74 o 
   8   4  12        1.56        2.96      2.09 o 
  -9   5  12     1107.69     1050.52     33.70 o 
  -8   5  12      320.08      328.98      7.56 o 
  -7   5  12      303.56      313.95      8.38 o 
  -6   5  12       15.37       16.81      2.74 o 
  -5   5  12      122.43      125.66     10.61 o 
  -4   5  12      284.19      284.26     10.20 o 
  -3   5  12      216.72      198.83     10.92 o 
  -2   5  12     1772.29     1749.15     33.27 o 
  -1   5  12     2283.10     2356.69     37.31 o 
   0   5  12      933.37      958.93     16.49 o 
   1   5  12      580.08      574.38     12.46 o 
   2   5  12      105.12      100.98      6.05 o 
   3   5  12        6.68       11.35      2.44 o 
   4   5  12      491.54      484.07     20.24 o 
   5   5  12      162.13      171.96      8.45 o 
   6   5  12       45.46       43.57      5.74 o 
   7   5  12      113.32      123.30      8.04 o 
   8   5  12       11.72       10.45      1.90 o 
  -8   6  12      123.06      130.84      3.94 o 
  -7   6  12        8.82        9.62      1.59 o 
  -6   6  12       29.73       32.00      3.50 o 
  -5   6  12      236.30      240.75     14.58 o 
  -4   6  12      284.52      288.06      8.32 o 
  -3   6  12      395.95      363.51      9.63 o 
  -2   6  12      215.49      219.68      6.45 o 
  -1   6  12      731.88      728.08     21.98 o 
   0   6  12      299.53      282.73      9.96 o 
   1   6  12        0.96        1.40      3.05 o 
   2   6  12       97.43       95.73      6.25 o 
   3   6  12       26.04       28.52      5.22 o 
   4   6  12        1.89        5.52      2.26 o 
   5   6  12        3.66        4.90      1.88 o 
   6   6  12      407.86      417.29     14.62 o 
   7   6  12      148.35      136.67      4.86 o 
  -7   7  12        2.81        3.56      0.88 o 
  -6   7  12       33.50       41.07      3.72 o 
  -5   7  12        2.60        5.16      1.72 o 
  -4   7  12        2.92        6.04      1.96 o 
  -3   7  12        3.16        0.87      2.10 o 
  -2   7  12       57.72       46.09      6.42 o 
  -1   7  12      422.58      430.24     12.97 o 
   0   7  12     1117.07     1113.38     31.16 o 
   1   7  12        1.16        2.03      2.88 o 
   2   7  12       30.81       29.84      3.62 o 
   3   7  12       19.95       20.77      3.04 o 
   4   7  12      190.04      202.12      5.52 o 
   5   7  12      481.57      482.93      9.05 o 
   6   7  12        9.04       11.17      2.72 o 
  -6   8  12      285.84      299.42      9.12 o 
  -5   8  12      188.75      203.23      9.14 o 
  -4   8  12      211.62      204.12      9.96 o 
  -3   8  12       19.15       24.05      2.73 o 
  -2   8  12      113.86      119.76      6.28 o 
  -1   8  12      396.98      438.29     12.29 o 
   0   8  12       59.02       55.00      4.59 o 
   1   8  12      126.55      155.25      8.46 o 
   2   8  12       67.30       66.56      3.68 o 
   3   8  12       37.76       44.68      2.47 o 
   4   8  12       45.43       39.51      1.96 o 
   5   8  12       23.02       24.19      2.80 o 
  -4   9  12      147.37      156.53      6.39 o 
  -3   9  12       14.82       20.50      2.05 o 
  -2   9  12      149.22      147.31      7.50 o 
  -1   9  12      176.10      163.78      6.07 o 
   0   9  12        1.37        1.20      1.24 o 
   1   9  12       12.81       10.57      1.80 o 
   2   9  12      116.92      121.89      4.80 o 
   3   9  12       13.45       10.79      1.91 o 
  -9   0  13      802.57      803.64     23.93 o 
  -7   0  13      145.57      137.88     16.68 o 
  -5   0  13      301.45      244.28     11.96 o 
  -3   0  13     8846.27     9133.94     56.36 o 
  -1   0  13       45.84       63.69      4.70 o 
   1   0  13     2830.47     2921.92     30.38 o 
   3   0  13     1368.86     1303.94     22.41 o 
   5   0  13      476.82      468.48     17.25 o 
   7   0  13      849.49      825.57     14.55 o 
   9   0  13      287.94      267.42      7.24 o 
 -10   1  13       16.39       12.82      2.12 o 
  -9   1  13      682.99      712.47     15.81 o 
  -8   1  13       95.58      109.48      6.74 o 
  -7   1  13      546.81      477.68     10.96 o 
  -6   1  13        4.33        2.19      1.56 o 
  -5   1  13     1360.39     1374.76     24.38 o 
  -4   1  13       13.67       28.97     10.33 o 
  -3   1  13      260.37      357.12      8.09 o 
  -2   1  13     1454.94     1497.27     16.35 o 
  -1   1  13     4233.40     4460.92     44.48 o 
   0   1  13     1027.66     1155.68     14.03 o 
   1   1  13       11.89       16.35      2.52 o 
   2   1  13      171.60      145.96      5.37 o 
   3   1  13        3.44       -0.09      1.27 o 
   4   1  13     2184.63     2082.16     32.83 o 
   5   1  13        1.91        0.37      1.49 o 
   6   1  13      365.31      363.69      6.77 o 
   7   1  13      104.91      104.66      3.75 o 
   8   1  13       55.07       53.93      2.52 o 
   9   1  13        2.14        3.09      0.97 o 
 -10   2  13        0.15        1.67      1.27 o 
  -9   2  13       12.11       12.34      2.50 o 
  -8   2  13       12.67       15.00      2.81 o 
  -7   2  13       54.53       62.88      4.16 o 
  -6   2  13       87.12       85.46      3.98 o 
  -5   2  13      564.22      524.98     27.58 o 
  -4   2  13      157.98      139.83      6.02 o 
  -3   2  13     1650.92     1685.37     26.64 o 
  -2   2  13      441.40      441.32     13.28 o 
  -1   2  13        2.35        0.41      1.25 o 
   0   2  13     3246.60     3276.83     34.51 o 
   1   2  13      235.12      250.72      9.43 o 
   2   2  13      936.60      964.02     13.57 o 
   3   2  13        5.61        4.80      2.14 o 
   4   2  13       88.04       79.97      6.98 o 
   5   2  13      190.00      185.97      4.71 o 
   6   2  13     1295.14     1334.58     14.53 o 
   7   2  13        2.21        0.72      1.06 o 
   8   2  13      300.97      321.95      6.72 o 
   9   2  13      164.86      182.83      8.39 o 
 -10   3  13        0.37        0.10      1.10 o 
  -9   3  13        1.29        2.74      1.57 o 
  -8   3  13       52.67       43.23      3.23 o 
  -7   3  13       38.09       40.81      3.21 o 
  -6   3  13      156.94      141.38      4.49 o 
  -5   3  13      238.39      228.29      6.15 o 
  -4   3  13     3586.31     3461.85     66.06 o 
  -3   3  13       37.37       44.72      3.52 o 
  -2   3  13     4636.46     4749.02     46.71 o 
  -1   3  13       26.98       20.89      3.13 o 
   0   3  13      237.76      268.29     10.56 o 
   1   3  13       59.27       71.13      7.12 o 
   2   3  13        8.55       12.98      1.81 o 
   3   3  13     1033.09      967.81     24.13 o 
   4   3  13     3787.71     3834.25     30.00 o 
   5   3  13     1782.62     1833.60     21.82 o 
   6   3  13      449.92      454.69     10.69 o 
   7   3  13       35.39       40.47      3.20 o 
   8   3  13       73.29       71.14      6.46 o 
   9   3  13      112.25       97.77      5.34 o 
 -10   4  13       57.82       55.16      3.75 o 
  -9   4  13      105.42       94.78      4.86 o 
  -8   4  13        6.24        5.46      1.80 o 
  -7   4  13      267.83      269.37      9.43 o 
  -6   4  13       24.51       21.11      2.45 o 
  -5   4  13      741.68      690.84     12.52 o 
  -4   4  13      381.05      364.69     14.96 o 
  -3   4  13      384.89      391.60     18.08 o 
  -2   4  13     1085.07     1007.46     33.96 o 
  -1   4  13      454.02      440.06     15.14 o 
   0   4  13      468.92      408.51     14.09 o 
   1   4  13      674.44      610.83     12.54 o 
   2   4  13      398.21      421.36     16.27 o 
   3   4  13     1876.80     2045.24     30.27 o 
   4   4  13       24.87       19.05      2.92 o 
   5   4  13      196.80      196.88      9.21 o 
   6   4  13      721.62      734.53     24.29 o 
   7   4  13      498.76      538.31     18.55 o 
   8   4  13      768.98      798.49     18.24 o 
  -9   5  13       44.38       48.53      2.94 o 
  -8   5  13        6.03        6.44      1.38 o 
  -7   5  13      491.32      488.19     10.21 o 
  -6   5  13       13.53       17.03      2.38 o 
  -5   5  13       36.00       36.05      5.77 o 
  -4   5  13        3.15        1.73      1.31 o 
  -3   5  13      192.96      187.12      6.64 o 
  -2   5  13       23.97       23.03      2.90 o 
  -1   5  13     1796.19     1678.47     94.13 o 
   0   5  13        6.18        9.95      1.84 o 
   1   5  13      859.89      854.85     15.46 o 
   2   5  13      185.00      170.42      7.91 o 
   3   5  13      532.90      548.40     21.48 o 
   4   5  13     1287.48     1289.15     33.05 o 
   5   5  13      404.47      418.59     13.12 o 
   6   5  13      121.25      128.45      9.55 o 
   7   5  13       60.77       55.32      5.33 o 
   8   5  13        1.45        1.54      0.83 o 
  -8   6  13       14.69       13.71      1.95 o 
  -7   6  13      387.92      408.57      8.31 o 
  -6   6  13      139.51      138.49      5.40 o 
  -5   6  13      932.55      933.22     18.80 o 
  -4   6  13       71.16       74.67      5.39 o 
  -3   6  13       13.43       11.95      2.68 o 
  -2   6  13     1287.79     1220.41     22.43 o 
  -1   6  13      890.05      863.89     47.06 o 
   0   6  13      161.23      164.06      7.58 o 
   1   6  13     2091.06     2053.36     41.82 o 
   2   6  13       49.41       58.18      4.92 o 
   3   6  13      173.27      175.84     12.43 o 
   4   6  13       66.78       65.67      5.20 o 
   5   6  13      269.26      276.03      9.81 o 
   6   6  13      134.02      132.69      8.14 o 
   7   6  13      124.83      117.44      4.26 o 
  -7   7  13      285.29      282.18      9.42 o 
  -6   7  13        0.88       -0.13      1.51 o 
  -5   7  13       30.03       25.30      3.09 o 
  -4   7  13      292.48      298.46      8.00 o 
  -3   7  13      147.86      148.48      6.14 o 
  -2   7  13      315.58      327.92     11.07 o 
  -1   7  13      443.52      450.45     14.03 o 
   0   7  13     1488.16     1504.34     35.86 o 
   1   7  13      102.01       94.44      9.24 o 
   2   7  13      179.76      178.29      9.43 o 
   3   7  13        9.61        9.55      2.42 o 
   4   7  13        2.13        1.90      0.98 o 
   5   7  13        4.80        7.18      1.76 o 
   6   7  13        9.43        8.15      2.05 o 
  -6   8  13      240.06      235.33      7.49 o 
  -5   8  13       19.36       15.60      2.68 o 
  -4   8  13      712.19      741.13     12.80 o 
  -3   8  13       51.20       46.37      4.86 o 
  -2   8  13       14.33       16.57      2.56 o 
  -1   8  13      201.99      214.81      8.49 o 
   0   8  13      536.84      541.48     13.54 o 
   1   8  13        8.98       13.25      2.56 o 
   2   8  13      179.10      190.34      7.55 o 
   3   8  13      111.76      103.84      3.49 o 
   4   8  13       52.25       51.99      2.45 o 
  -4   9  13       55.12       51.72      3.50 o 
  -3   9  13      210.10      206.75     18.06 o 
  -2   9  13       71.77       75.10      3.65 o 
  -1   9  13      499.26      510.18     10.17 o 
   0   9  13       19.05       27.18      2.78 o 
   1   9  13      156.17      161.08      5.69 o 
   2   9  13      117.21      110.55      4.30 o 
   3   9  13       84.36       87.69      4.66 o 
 -10   0  14       49.96       63.50      5.74 o 
  -8   0  14        2.73       -2.70      2.70 o 
  -6   0  14      103.33      106.67      9.61 o 
  -4   0  14       96.10       99.79      6.21 o 
  -2   0  14       11.78       27.75      3.40 o 
   0   0  14      291.25      241.67      9.24 o 
   2   0  14     2502.65     2474.27     29.51 o 
   4   0  14      721.96      675.92     17.92 o 
   6   0  14       29.27       34.67      3.13 o 
   8   0  14     2737.63     2831.45     28.70 o 
 -10   1  14       16.05       17.94      2.36 o 
  -9   1  14       69.55       69.20      5.06 o 
  -8   1  14        5.40        5.43      2.32 o 
  -7   1  14      511.92      498.95     11.30 o 
  -6   1  14        2.26        3.69      1.05 o 
  -5   1  14      631.15      565.11     13.07 o 
  -4   1  14     1869.19     1850.23     19.13 o 
  -3   1  14      473.67      559.09     10.55 o 
  -2   1  14      346.91      320.47      7.91 o 
  -1   1  14      486.29      569.07     10.36 o 
   0   1  14     6288.82     6688.81     89.40 o 
   1   1  14        4.36        4.62      1.65 o 
   2   1  14     1194.82     1173.60     16.20 o 
   3   1  14       15.18       17.62      3.00 o 
   4   1  14     2358.47     2189.88     34.26 o 
   5   1  14        7.78        6.40      1.24 o 
   6   1  14     3523.98     3467.41     23.51 o 
   7   1  14      313.23      324.88      6.28 o 
   8   1  14      115.12      118.11      3.45 o 
   9   1  14       30.81       27.13      1.77 o 
 -10   2  14      244.22      245.44      7.60 o 
  -9   2  14      107.79      115.20      6.18 o 
  -8   2  14      147.36      159.63      8.00 o 
  -7   2  14       32.04       28.70      2.95 o 
  -6   2  14      292.50      276.12      8.38 o 
  -5   2  14      416.24      362.00     13.72 o 
  -4   2  14       45.65       47.47      3.75 o 
  -3   2  14      438.85      425.96     13.95 o 
  -2   2  14      163.39      136.86      7.79 o 
  -1   2  14       23.76       36.91      4.04 o 
   0   2  14      909.43      876.38     18.85 o 
   1   2  14     3353.77     3540.54     36.65 o 
   2   2  14      156.68      153.51      5.64 o 
   3   2  14     1720.89     1628.40     29.95 o 
   4   2  14      349.89      360.56     14.91 o 
   5   2  14       75.28       74.24      3.04 o 
   6   2  14      574.80      583.62      9.56 o 
   7   2  14        5.47        3.90      1.12 o 
   8   2  14      547.31      587.80     10.62 o 
   9   2  14       36.11       33.40      3.52 o 
 -10   3  14        2.27        2.43      1.07 o 
  -9   3  14      107.35      101.31      7.71 o 
  -8   3  14       56.08       53.77      4.69 o 
  -7   3  14      468.25      442.02     13.15 o 
  -6   3  14       32.05       34.11      3.14 o 
  -5   3  14      334.32      293.16      6.22 o 
  -4   3  14        0.99        7.33      5.07 o 
  -3   3  14       54.45       35.46      4.63 o 
  -2   3  14      542.84      585.53     16.84 o 
  -1   3  14     2147.20     2127.48     31.34 o 
   0   3  14        5.47       10.90      2.48 o 
   1   3  14       53.86       27.44      2.71 o 
   2   3  14        8.06       16.18      4.50 o 
   3   3  14      329.96      279.41     13.35 o 
   4   3  14      108.53      103.65      4.46 o 
   5   3  14        0.40        4.71      2.17 o 
   6   3  14       12.46       15.06      2.14 o 
   7   3  14        3.94        3.42      1.27 o 
   8   3  14      255.42      291.74     12.28 o 
   9   3  14       41.74       36.01      3.00 o 
 -10   4  14        0.36        0.28      0.81 o 
  -9   4  14       26.69       29.40      3.63 o 
  -8   4  14        0.10        1.20      1.28 o 
  -7   4  14       77.75       79.11      5.10 o 
  -6   4  14        4.92        2.83      1.60 o 
  -5   4  14        2.29        3.38      1.41 o 
  -4   4  14     1515.47     1434.32     21.34 o 
  -3   4  14     5724.90     5429.93    191.87 o 
  -2   4  14       73.70       86.01      4.86 o 
  -1   4  14     1671.51     1644.53     29.74 o 
   0   4  14       30.16       36.80      4.43 o 
   1   4  14      204.82      166.00     10.19 o 
   2   4  14       38.73       30.47      4.71 o 
   3   4  14      312.48      310.34     10.67 o 
   4   4  14      220.33      235.40     13.98 o 
   5   4  14       76.45       76.13      5.89 o 
   6   4  14       85.82       87.33      5.67 o 
   7   4  14      713.01      738.95     21.11 o 
   8   4  14      189.67      189.61      8.58 o 
  -9   5  14       19.08       21.17      1.88 o 
  -8   5  14        1.11        2.03      0.94 o 
  -7   5  14        4.32        5.14      1.43 o 
  -6   5  14       10.16       10.96      1.80 o 
  -5   5  14      358.07      327.56     17.05 o 
  -4   5  14       37.65       30.64      5.23 o 
  -3   5  14     2198.26     2123.47     28.15 o 
  -2   5  14      223.04      196.17      6.84 o 
  -1   5  14      739.26      720.21     13.47 o 
   0   5  14     1201.68     1166.34     19.12 o 
   1   5  14      683.09      664.90     12.86 o 
   2   5  14      421.81      391.07     12.01 o 
   3   5  14      338.64      341.19     17.14 o 
   4   5  14      339.51      337.01     17.01 o 
   5   5  14      437.80      456.99     13.55 o 
   6   5  14      145.62      128.14      9.27 o 
   7   5  14       18.93       13.71      2.71 o 
   8   5  14       59.63       42.12      3.54 o 
  -8   6  14        0.32        0.33      0.70 o 
  -7   6  14      159.20      162.66      5.05 o 
  -6   6  14        1.19        1.39      1.09 o 
  -5   6  14      339.86      331.00     11.03 o 
  -4   6  14       72.23       64.53      5.08 o 
  -3   6  14      266.82      261.58      8.21 o 
  -2   6  14       97.94      109.06      5.50 o 
  -1   6  14      224.36      219.52      7.75 o 
   0   6  14      280.40      273.35     15.08 o 
   1   6  14      195.68      187.77     12.73 o 
   2   6  14     1248.06     1211.25     21.40 o 
   3   6  14      450.55      465.02     19.94 o 
   4   6  14       44.43       48.59      5.20 o 
   5   6  14       36.80       31.98      3.50 o 
   6   6  14      136.30      138.47      5.86 o 
   7   6  14      411.95      384.28     22.83 o 
  -7   7  14      341.81      348.06     11.31 o 
  -6   7  14        0.27        1.32      1.21 o 
  -5   7  14      234.31      255.97      8.86 o 
  -4   7  14       84.46       92.84      7.66 o 
  -3   7  14      546.56      559.21     11.62 o 
  -2   7  14       72.66       70.75      5.19 o 
  -1   7  14        5.41        4.33      2.17 o 
   0   7  14      164.49      178.12      8.39 o 
   1   7  14       72.32       73.05      5.46 o 
   2   7  14      141.27      144.87      5.77 o 
   3   7  14      143.45      159.44      5.80 o 
   4   7  14      626.91      664.90     12.18 o 
   5   7  14      556.34      544.66     10.67 o 
   6   7  14      277.99      259.13      8.58 o 
  -6   8  14        8.13       11.20      1.62 o 
  -5   8  14      118.85      130.93      6.68 o 
  -4   8  14        1.22        2.15      1.67 o 
  -3   8  14       35.48       34.83      3.05 o 
  -2   8  14      589.80      612.37     13.27 o 
  -1   8  14      240.14      268.24      9.28 o 
   0   8  14      169.77      155.69      7.20 o 
   1   8  14       85.90       87.78      5.36 o 
   2   8  14      164.00      156.58      6.67 o 
   3   8  14      639.65      633.26     10.42 o 
   4   8  14       27.93       22.86      2.30 o 
  -3   9  14       52.60       54.50      3.95 o 
  -2   9  14      324.58      308.04      6.74 o 
  -1   9  14        5.82        5.30      1.35 o 
   0   9  14       53.18       47.05      3.14 o 
   1   9  14       13.94       14.36      1.36 o 
   2   9  14      309.77      315.08      6.69 o 
  -9   0  15      857.82      908.31     24.65 o 
  -7   0  15      160.91      178.60     11.97 o 
  -5   0  15      226.72      260.32     13.06 o 
  -3   0  15     5328.03     5212.81     46.22 o 
  -1   0  15       63.07       90.03      6.02 o 
   1   0  15     1404.05     1621.46     27.83 o 
   3   0  15      262.39      236.40     10.10 o 
   5   0  15      304.71      286.83     10.64 o 
   7   0  15      258.43      215.35      7.18 o 
   9   0  15       11.30       11.30      2.20 o 
 -10   1  15        8.52        6.70      1.56 o 
  -9   1  15       45.66       51.99      4.48 o 
  -8   1  15       12.92        9.73      1.91 o 
  -7   1  15      311.05      337.67      9.41 o 
  -6   1  15       15.54       16.94      1.84 o 
  -5   1  15     1569.44     1495.32     29.85 o 
  -4   1  15      122.31      148.11      5.67 o 
  -3   1  15       67.56       86.77      4.39 o 
  -2   1  15     1118.82     1163.86     15.65 o 
  -1   1  15     1490.96     1615.72     18.23 o 
   0   1  15      637.97      683.48     11.70 o 
   1   1  15      468.71      460.12     13.84 o 
   2   1  15       47.24       50.65      6.63 o 
   3   1  15      296.22      265.14     11.66 o 
   4   1  15     1371.62     1355.34     27.26 o 
   5   1  15      258.24      258.16      5.55 o 
   6   1  15      539.02      561.12      9.42 o 
   7   1  15       63.78       61.11      3.00 o 
   8   1  15      200.85      209.68      4.79 o 
   9   1  15        4.60        4.54      1.25 o 
 -10   2  15        2.06        0.99      1.49 o 
  -9   2  15       40.94       47.72      5.98 o 
  -8   2  15       15.28       15.56      2.14 o 
  -7   2  15      323.26      316.26      9.18 o 
  -6   2  15      543.88      492.39      9.63 o 
  -5   2  15      266.99      269.35     15.50 o 
  -4   2  15      739.57      764.08     46.60 o 
  -3   2  15     2096.69     2152.71     32.52 o 
  -2   2  15     1025.94     1021.49     21.97 o 
  -1   2  15      615.04      587.24     16.36 o 
   0   2  15      851.68      838.44     19.10 o 
   1   2  15      119.54      117.12      6.92 o 
   2   2  15     5058.43     4979.20     95.57 o 
   3   2  15      285.35      286.07     12.98 o 
   4   2  15     1306.29     1229.27     14.86 o 
   5   2  15        5.03        4.21      1.07 o 
   6   2  15      784.22      776.45     10.90 o 
   7   2  15       74.61       75.29      3.73 o 
   8   2  15     1848.41     1929.63     26.36 o 
   9   2  15      101.79       99.38      5.36 o 
 -10   3  15       49.88       55.35      2.97 o 
  -9   3  15       27.88       30.37      4.40 o 
  -8   3  15       12.76       11.65      2.42 o 
  -7   3  15      112.56      125.46      7.06 o 
  -6   3  15      835.04      794.89     16.94 o 
  -5   3  15     1557.68     1488.83     12.88 o 
  -4   3  15      403.89      370.05     12.07 o 
  -3   3  15     1057.25     1043.12     23.96 o 
  -2   3  15     2321.23     2211.06     33.98 o 
  -1   3  15       19.76       18.54      3.28 o 
   0   3  15      197.51      167.48      9.07 o 
   1   3  15      476.99      445.74     11.25 o 
   2   3  15       76.72       73.36      4.22 o 
   3   3  15      456.00      458.65     12.37 o 
   4   3  15     4019.37     3957.78     52.47 o 
   5   3  15      265.47      260.47     10.64 o 
   6   3  15     1901.79     1895.53     20.91 o 
   7   3  15       91.84       85.76      4.19 o 
   8   3  15       65.54       72.47      5.96 o 
  -9   4  15      135.12      134.10      5.43 o 
  -8   4  15       20.30       20.24      3.82 o 
  -7   4  15       27.08       27.35      3.02 o 
  -6   4  15      451.98      454.26     11.73 o 
  -5   4  15      533.57      528.29      8.91 o 
  -4   4  15     1190.84     1058.42     19.69 o 
  -3   4  15     1145.95     1094.41     25.79 o 
  -2   4  15      380.87      380.49     14.87 o 
  -1   4  15       76.57       92.03      7.37 o 
   0   4  15      119.92       94.69      7.20 o 
   1   4  15      449.30      406.26     13.32 o 
   2   4  15     1803.77     1807.29     24.93 o 
   3   4  15      194.21      209.67      8.89 o 
   4   4  15      275.86      273.46     10.83 o 
   5   4  15        8.38        7.32      2.07 o 
   6   4  15       95.28       91.05      8.80 o 
   7   4  15      227.72      242.87     11.80 o 
   8   4  15     2029.23     2099.14     26.35 o 
  -9   5  15      277.36      280.35      6.00 o 
  -8   5  15      113.99      116.05      4.02 o 
  -7   5  15     1051.50     1064.94     14.12 o 
  -6   5  15        1.17        1.59      2.22 o 
  -5   5  15        1.02        2.44      3.64 o 
  -4   5  15     2347.29     2284.75     36.31 o 
  -3   5  15      260.95      288.51      9.01 o 
  -2   5  15        0.62        1.25      1.20 o 
  -1   5  15     1860.06     1786.80     17.55 o 
   0   5  15        1.96        2.50      0.92 o 
   1   5  15      412.89      404.12      9.36 o 
   2   5  15       88.78       82.81      5.66 o 
   3   5  15       27.23       28.44      3.40 o 
   4   5  15      592.70      618.31     16.22 o 
   5   5  15       37.29       48.25      6.44 o 
   6   5  15       78.96       87.92      7.64 o 
   7   5  15       90.20       96.11      6.38 o 
  -8   6  15       72.52       62.25      5.23 o 
  -7   6  15       94.93       78.55      3.37 o 
  -6   6  15      202.70      189.87      7.73 o 
  -5   6  15      216.74      228.85     10.22 o 
  -4   6  15        5.11        9.86      2.23 o 
  -3   6  15      953.41      951.85     19.80 o 
  -2   6  15     2491.49     2421.23     25.37 o 
  -1   6  15     2220.63     2207.99     24.48 o 
   0   6  15      140.63      133.99      7.32 o 
   1   6  15      383.83      392.78     12.44 o 
   2   6  15        0.07        1.79      1.84 o 
   3   6  15      266.79      257.34      7.73 o 
   4   6  15        6.45        8.28      2.26 o 
   5   6  15      181.15      199.55     11.19 o 
   6   6  15      179.80      179.29      6.32 o 
   7   6  15       31.58       29.36      2.93 o 
  -7   7  15      463.09      399.31      8.69 o 
  -6   7  15      105.42      114.08      5.04 o 
  -5   7  15      826.94      820.02     15.24 o 
  -4   7  15      751.70      786.20     15.92 o 
  -3   7  15      172.86      174.18      6.41 o 
  -2   7  15       61.80       59.72      4.79 o 
  -1   7  15      780.81      773.34     17.07 o 
   0   7  15     2169.94     2207.32     28.91 o 
   1   7  15      211.37      219.27      9.11 o 
   2   7  15       71.47       73.17      5.47 o 
   3   7  15      481.88      500.61      9.82 o 
   4   7  15        3.90        4.02      1.03 o 
   5   7  15       10.91       10.72      1.63 o 
  -5   8  15       30.59       40.09      3.50 o 
  -4   8  15      277.56      303.40     10.86 o 
  -3   8  15     1081.02     1075.44     20.49 o 
  -2   8  15      436.55      446.70     10.93 o 
  -1   8  15      815.82      797.34     15.36 o 
   0   8  15      295.81      299.92      9.61 o 
   1   8  15      100.22      100.51      5.50 o 
   2   8  15      307.23      315.78      8.97 o 
   3   8  15       68.69       61.09      2.91 o 
   4   8  15      122.59       92.56      4.43 o 
  -3   9  15     1487.30     1511.61     18.08 o 
  -2   9  15      221.48      202.12     10.67 o 
  -1   9  15       13.08       11.96      1.56 o 
   0   9  15      934.46      912.11     22.06 o 
   1   9  15       51.20       43.81      3.04 o 
   2   9  15       12.84        8.79      1.18 o 
 -10   0  16       33.91       32.78      4.09 o 
  -8   0  16      199.66      205.86      8.69 o 
  -6   0  16     1411.26     1233.57     25.05 o 
  -4   0  16      230.25      268.22     11.00 o 
  -2   0  16       13.75        7.90      2.29 o 
   0   0  16     6497.84     6506.67     52.04 o 
   2   0  16     2687.77     2486.82     31.57 o 
   4   0  16     1652.41     1681.75     37.25 o 
   6   0  16      526.57      496.89     14.56 o 
   8   0  16      646.75      660.48     13.75 o 
 -10   1  16       45.17       52.51      3.46 o 
  -9   1  16        1.54        2.95      1.94 o 
  -8   1  16       32.86       27.43      2.34 o 
  -7   1  16       71.14       65.57      4.28 o 
  -6   1  16        1.77        4.04      1.03 o 
  -5   1  16       24.92       34.03      2.73 o 
  -4   1  16      997.55      950.96     14.75 o 
  -3   1  16        2.11        4.61      1.36 o 
  -2   1  16      298.74      281.11      8.05 o 
  -1   1  16      360.04      409.32      9.55 o 
   0   1  16       15.75       31.24      3.81 o 
   1   1  16     1041.49     1056.22     13.35 o 
   2   1  16      954.77     1000.24     20.74 o 
   3   1  16       17.67       18.11      3.26 o 
   4   1  16      279.22      276.08      7.00 o 
   5   1  16      168.92      158.57      4.88 o 
   6   1  16     1036.02     1050.05     12.65 o 
   7   1  16       87.88       90.51      3.61 o 
   8   1  16      236.07      219.91      5.51 o 
   9   1  16       25.93       29.00      2.94 o 
 -10   2  16       19.93       22.26      3.06 o 
  -9   2  16      307.32      321.13      9.83 o 
  -8   2  16        8.67        2.75      1.29 o 
  -7   2  16      891.22      817.41     14.68 o 
  -6   2  16      229.35      239.52      6.80 o 
  -5   2  16       30.11       38.03      2.67 o 
  -4   2  16      250.21      275.95     12.32 o 
  -3   2  16     1577.71     1575.64     28.93 o 
  -2   2  16      349.80      392.41     14.20 o 
  -1   2  16     1162.01     1139.04     23.52 o 
   0   2  16      586.53      582.88     16.48 o 
   1   2  16      274.04      286.13      8.25 o 
   2   2  16        2.11        6.80      1.43 o 
   3   2  16       43.42       34.10      4.73 o 
   4   2  16     1121.45     1086.50     14.26 o 
   5   2  16       47.17       55.87      4.16 o 
   6   2  16      867.58      847.84     12.75 o 
   7   2  16      180.76      185.14      5.58 o 
   8   2  16      154.64      155.95      4.91 o 
   9   2  16        2.16        1.31      0.97 o 
 -10   3  16        2.76        5.09      1.00 o 
  -9   3  16       84.36      106.29      7.43 o 
  -8   3  16        4.86        4.89      2.03 o 
  -7   3  16      472.06      541.40     14.28 o 
  -6   3  16     1227.19     1272.48     18.17 o 
  -5   3  16     4010.99     3821.65     23.28 o 
  -4   3  16       67.20       79.25      3.73 o 
  -3   3  16      232.00      205.65     11.01 o 
  -2   3  16      414.97      399.62     14.95 o 
  -1   3  16      820.36      894.12     21.96 o 
   0   3  16      537.18      559.22     16.94 o 
   1   3  16     2976.71     2926.16     28.12 o 
   2   3  16        3.22        1.80      1.41 o 
   3   3  16      180.74      184.45      9.15 o 
   4   3  16        2.12        6.23      1.44 o 
   5   3  16       17.00       12.46      2.73 o 
   6   3  16       11.11        7.65      2.37 o 
   7   3  16      225.34      241.09      8.87 o 
   8   3  16       26.00       29.54      3.70 o 
  -9   4  16      278.17      291.70     11.03 o 
  -8   4  16       28.00       24.78      4.08 o 
  -7   4  16      147.57      140.62      9.46 o 
  -6   4  16      161.80      168.25     10.35 o 
  -5   4  16      243.63      239.94     12.84 o 
  -4   4  16      409.03      357.67     14.32 o 
  -3   4  16     3410.43     3269.25     27.26 o 
  -2   4  16       16.01       15.56      3.14 o 
  -1   4  16      706.52      633.55     19.48 o 
   0   4  16      137.86      149.00      9.33 o 
   1   4  16      281.30      298.25     13.78 o 
   2   4  16      704.12      694.29     12.27 o 
   3   4  16      253.53      265.10     10.03 o 
   4   4  16      275.53      286.08     11.08 o 
   5   4  16       19.11       21.77      2.97 o 
   6   4  16       98.74       97.00      6.42 o 
   7   4  16     1202.80     1256.58     25.56 o 
   8   4  16      498.29      521.23     12.13 o 
  -9   5  16        0.94        1.80      1.05 o 
  -8   5  16       75.17       67.92      3.95 o 
  -7   5  16      217.94      245.83      6.52 o 
  -6   5  16       76.55       81.58      4.12 o 
  -5   5  16     1366.41     1358.17     17.46 o 
  -4   5  16      135.84      149.43      7.78 o 
  -3   5  16      780.98      744.72     17.12 o 
  -2   5  16       41.01       35.90      3.07 o 
  -1   5  16        0.89        0.35      1.60 o 
   0   5  16      387.12      366.39      7.94 o 
   1   5  16     2074.91     2049.51     26.45 o 
   2   5  16      249.23      267.24      9.87 o 
   3   5  16      345.62      326.72     10.60 o 
   4   5  16      351.43      392.45     12.86 o 
   5   5  16      301.32      309.13     15.21 o 
   6   5  16      406.12      454.51     16.32 o 
   7   5  16      221.21      215.06      8.85 o 
  -8   6  16       66.60       66.81      4.66 o 
  -7   6  16      129.41      141.59      4.15 o 
  -6   6  16      704.84      727.24     14.18 o 
  -5   6  16       50.38       48.72      4.23 o 
  -4   6  16        2.47        2.07      1.41 o 
  -3   6  16      549.27      536.13     14.91 o 
  -2   6  16        7.63       10.59      2.09 o 
  -1   6  16      495.74      495.40     11.63 o 
   0   6  16        1.50        0.86      1.61 o 
   1   6  16      149.76      152.22      7.78 o 
   2   6  16      468.88      500.09     13.61 o 
   3   6  16       31.89       34.61      2.88 o 
   4   6  16      452.65      439.20     10.03 o 
   5   6  16       49.29       48.10      3.82 o 
   6   6  16       13.34       14.50      1.87 o 
  -6   7  16       36.43       41.56      4.59 o 
  -5   7  16      272.21      269.16     11.25 o 
  -4   7  16      246.26      257.83      9.02 o 
  -3   7  16      304.53      322.39      8.93 o 
  -2   7  16      531.06      559.75     13.76 o 
  -1   7  16       42.30       41.71      4.10 o 
   0   7  16      518.90      533.14     14.02 o 
   1   7  16       51.33       57.97      4.78 o 
   2   7  16       80.03       83.24      5.36 o 
   3   7  16       14.76       14.58      1.82 o 
   4   7  16       45.31       50.22      2.93 o 
   5   7  16      151.62      153.66      4.90 o 
  -5   8  16       40.97       39.37      3.10 o 
  -4   8  16      185.39      188.82      8.06 o 
  -3   8  16      783.60      764.02     12.08 o 
  -2   8  16      249.93      260.77      8.06 o 
  -1   8  16      237.81      235.85      8.07 o 
   0   8  16      378.29      393.52     10.50 o 
   1   8  16      140.35      142.44      6.64 o 
   2   8  16       23.91       30.73      2.89 o 
   3   8  16      337.48      360.95      6.36 o 
  -2   9  16      157.94      146.98      5.68 o 
  -1   9  16        1.56        2.03      0.84 o 
   0   9  16       14.16       17.83      1.72 o 
   1   9  16      135.55      131.81      5.72 o 
  -9   0  17      503.97      548.53     18.35 o 
  -7   0  17      488.43      514.95     19.94 o 
  -5   0  17      177.98      156.10     10.58 o 
  -3   0  17     2153.26     2142.73     32.18 o 
  -1   0  17     3158.50     3133.81     38.04 o 
   1   0  17      712.06      741.93     21.24 o 
   3   0  17      543.88      505.25     15.28 o 
   5   0  17      257.78      238.17      9.84 o 
   7   0  17        1.22        1.91      1.67 o 
   9   0  17       68.60       62.86      3.54 o 
 -10   1  17       17.72       15.96      2.00 o 
  -9   1  17       82.85       83.68      6.00 o 
  -8   1  17      189.69      184.11      5.78 o 
  -7   1  17     1368.72     1351.65     18.77 o 
  -6   1  17      381.11      359.68     10.10 o 
  -5   1  17     4908.27     4559.71     73.58 o 
  -4   1  17      461.21      466.39     10.68 o 
  -3   1  17      344.37      282.43      8.40 o 
  -2   1  17      441.47      415.61     10.11 o 
  -1   1  17      828.28      891.43     16.10 o 
   0   1  17       12.38       17.70      3.00 o 
   1   1  17     4238.49     4051.95     67.50 o 
   2   1  17       66.45       78.53      4.56 o 
   3   1  17     1008.57      944.96     22.77 o 
   4   1  17      223.09      216.43      8.69 o 
   5   1  17      707.21      746.02     12.29 o 
   6   1  17       61.53       50.54      2.83 o 
   7   1  17        9.35        4.30      1.22 o 
   8   1  17       11.82       12.00      1.61 o 
   9   1  17        5.06        3.53      1.14 o 
 -10   2  17       12.04       15.10      2.48 o 
  -9   2  17      136.67      149.67      6.59 o 
  -8   2  17       48.72       44.10      4.16 o 
  -7   2  17     1463.04     1435.32     21.53 o 
  -6   2  17      336.33      318.94      7.74 o 
  -5   2  17      687.10      684.33      8.71 o 
  -4   2  17      549.20      548.29     17.73 o 
  -3   2  17      621.18      637.98     19.04 o 
  -2   2  17        0.67        3.47      2.07 o 
  -1   2  17      983.64      968.11     22.42 o 
   0   2  17      102.43      114.47      7.58 o 
   1   2  17       39.67       44.57      3.46 o 
   2   2  17     1351.06     1383.54     18.38 o 
   3   2  17      577.25      524.84     10.97 o 
   4   2  17      708.40      691.46     14.19 o 
   5   2  17     2031.44     2009.36     24.14 o 
   6   2  17      173.28      193.76      6.00 o 
   7   2  17       26.31       24.47      2.12 o 
   8   2  17      182.06      197.40      7.18 o 
 -10   3  17        0.05        0.01      0.66 o 
  -9   3  17       10.74        6.69      2.33 o 
  -8   3  17       35.04       33.25      4.03 o 
  -7   3  17      208.94      212.80      8.89 o 
  -6   3  17       68.98       67.28      4.35 o 
  -5   3  17        1.90        5.25      1.45 o 
  -4   3  17      521.17      519.20      9.25 o 
  -3   3  17      113.35      119.55      8.62 o 
  -2   3  17     1318.25     1255.75     27.48 o 
  -1   3  17        0.45        3.08      2.06 o 
   0   3  17      399.09      341.47     13.69 o 
   1   3  17        1.30        7.09      4.07 o 
   2   3  17       29.42       27.77      4.59 o 
   3   3  17        5.44        1.74      1.07 o 
   4   3  17      500.59      482.16     14.31 o 
   5   3  17       42.27       39.52      4.35 o 
   6   3  17     1667.30     1742.58     54.46 o 
   7   3  17       11.64       13.89      2.47 o 
   8   3  17      268.00      303.17     10.39 o 
  -9   4  17       85.13       79.73      3.86 o 
  -8   4  17        1.28        1.65      1.40 o 
  -7   4  17       31.47       26.36      4.23 o 
  -6   4  17      195.88      211.85     11.28 o 
  -5   4  17      235.91      233.62     12.96 o 
  -4   4  17        7.80        8.08      1.83 o 
  -3   4  17     1557.20     1554.34     28.09 o 
  -2   4  17       36.63       47.91      2.83 o 
  -1   4  17       31.31       48.72      4.10 o 
   0   4  17      181.69      171.08      7.33 o 
   1   4  17      145.96      137.43      4.68 o 
   2   4  17     2691.35     2558.99     28.95 o 
   3   4  17      191.28      176.66     11.95 o 
   4   4  17      134.35      137.13      6.14 o 
   5   4  17       28.61       32.61      3.64 o 
   6   4  17       18.15       16.20      2.58 o 
   7   4  17       10.78       14.08      3.03 o 
   8   4  17      302.26      315.46      8.44 o 
  -8   5  17      153.57      160.02      5.61 o 
  -7   5  17       26.75       30.66      3.08 o 
  -6   5  17        0.81        1.55      0.99 o 
  -5   5  17      904.08      881.48     13.91 o 
  -4   5  17     1207.04     1191.20     35.91 o 
  -3   5  17     1690.66     1611.55     25.49 o 
  -2   5  17       34.40       43.84      4.32 o 
  -1   5  17      250.90      228.56      6.46 o 
   0   5  17      351.56      332.97      7.60 o 
   1   5  17      654.94      648.70     15.51 o 
   2   5  17       56.42       53.04      4.55 o 
   3   5  17        7.14        7.39      2.84 o 
   4   5  17      343.51      346.10     11.84 o 
   5   5  17       39.11       36.48      5.48 o 
   6   5  17      509.00      545.33     16.95 o 
   7   5  17       82.08       89.89      5.39 o 
  -8   6  17      117.90      127.33      6.01 o 
  -7   6  17      330.28      338.91     13.25 o 
  -6   6  17       30.50       34.82      3.20 o 
  -5   6  17      238.71      246.50      9.57 o 
  -4   6  17        8.42        4.75      1.87 o 
  -3   6  17     1260.31     1217.88     47.13 o 
  -2   6  17       86.34       89.46      7.09 o 
  -1   6  17     1255.70     1260.93     21.78 o 
   0   6  17        8.74        6.09      2.06 o 
   1   6  17       13.17       17.02      4.90 o 
   2   6  17      263.40      265.46     10.96 o 
   3   6  17      240.76      238.41      7.02 o 
   4   6  17       19.72       15.32      2.13 o 
   5   6  17      249.52      265.94      8.14 o 
   6   6  17       67.85       60.88      3.22 o 
  -6   7  17      456.23      493.42     24.60 o 
  -5   7  17     1258.30     1285.13     54.02 o 
  -4   7  17       19.43       22.99      2.89 o 
  -3   7  17      587.73      580.22     18.99 o 
  -2   7  17      288.73      294.85      9.74 o 
  -1   7  17      712.51      697.99     15.47 o 
   0   7  17      428.17      445.94     12.51 o 
   1   7  17      706.30      720.06     15.61 o 
   2   7  17      125.99      139.53      6.63 o 
   3   7  17      655.64      695.63     11.06 o 
   4   7  17      155.95      144.64      8.28 o 
   5   7  17       60.10       54.82      3.93 o 
  -4   8  17      431.84      446.75     11.15 o 
  -3   8  17      564.63      537.38     14.51 o 
  -2   8  17     1966.15     1948.46     22.86 o 
  -1   8  17       76.16       85.07     11.67 o 
   0   8  17       58.91       57.64      3.99 o 
   1   8  17      201.51      211.01      7.13 o 
   2   8  17       36.21       42.83      2.54 o 
   3   8  17       22.40       20.70      1.48 o 
  -1   9  17      215.30      211.50      7.17 o 
   0   9  17      204.38      210.87      7.28 o 
 -10   0  18       31.44       32.25      3.66 o 
  -8   0  18       13.08       12.72      2.53 o 
  -6   0  18      134.96      159.69      7.84 o 
  -4   0  18      816.94      929.35     21.59 o 
  -2   0  18     1360.72     1320.57     25.82 o 
   0   0  18      365.99      389.85     13.85 o 
   2   0  18       76.84       79.80      5.89 o 
   4   0  18      794.42      777.34     22.39 o 
   6   0  18     1378.30     1427.02     23.75 o 
   8   0  18      233.91      216.82      6.95 o 
 -10   1  18        3.02        3.62      1.24 o 
  -9   1  18       17.32       18.77      3.20 o 
  -8   1  18        2.12        4.22      1.39 o 
  -7   1  18      607.11      608.89     12.61 o 
  -6   1  18      691.42      652.46     11.11 o 
  -5   1  18      876.44      825.92      9.54 o 
  -4   1  18       40.46       48.75      5.38 o 
  -3   1  18      959.09      985.30     17.32 o 
  -2   1  18      272.81      272.75      8.45 o 
  -1   1  18      453.07      478.04     11.07 o 
   0   1  18      348.44      294.10     12.03 o 
   1   1  18      159.64      155.68      6.19 o 
   2   1  18      279.10      302.05      8.59 o 
   3   1  18      394.26      380.29      9.50 o 
   4   1  18      723.12      713.87     13.96 o 
   5   1  18      248.19      261.17      7.23 o 
   6   1  18      258.46      271.81      7.29 o 
   7   1  18       44.37       38.54      2.61 o 
   8   1  18      227.09      244.80      5.67 o 
 -10   2  18        1.57        2.32      1.25 o 
  -9   2  18       54.19       66.96      4.38 o 
  -8   2  18      157.81      159.44      6.15 o 
  -7   2  18      762.04      777.83     14.18 o 
  -6   2  18      185.46      197.72      6.18 o 
  -5   2  18      502.32      464.11     10.16 o 
  -4   2  18      150.98      174.58      5.64 o 
  -3   2  18      346.20      350.21     14.46 o 
  -2   2  18       29.99       25.72      4.05 o 
  -1   2  18     1422.68     1446.49     28.27 o 
   0   2  18     1613.97     1613.16     28.93 o 
   1   2  18      145.67      162.03      6.59 o 
   2   2  18      722.76      683.32     13.27 o 
   3   2  18       70.82       62.64      3.44 o 
   4   2  18      436.26      455.32     12.67 o 
   5   2  18      736.36      727.51     14.54 o 
   6   2  18      109.52      100.77      5.24 o 
   7   2  18       14.57       12.32      1.43 o 
   8   2  18       94.26       97.06      6.11 o 
  -9   3  18       61.86       58.74      4.97 o 
  -8   3  18       51.37       45.18      5.32 o 
  -7   3  18       68.47       63.98      4.93 o 
  -6   3  18      903.34      883.06     12.86 o 
  -5   3  18     3330.91     3186.69     31.61 o 
  -4   3  18      713.19      739.18     11.66 o 
  -3   3  18      374.16      378.60      9.43 o 
  -2   3  18       11.63       14.96      3.24 o 
  -1   3  18       10.56       12.57      2.98 o 
   0   3  18       13.31        7.45      2.34 o 
   1   3  18      770.78      713.63     30.92 o 
   2   3  18       57.98       57.08      3.73 o 
   3   3  18       29.09       21.72      2.44 o 
   4   3  18     1281.54     1203.32     22.68 o 
   5   3  18      562.17      592.42     15.84 o 
   6   3  18      126.39      125.29      6.83 o 
   7   3  18      111.90      120.36      5.75 o 
   8   3  18      113.86      117.78      5.93 o 
  -9   4  18      574.50      586.71     18.60 o 
  -8   4  18      289.65      296.04     10.10 o 
  -7   4  18      470.13      454.93     15.56 o 
  -6   4  18      126.29      111.02      7.99 o 
  -5   4  18       11.93       10.72      3.18 o 
  -4   4  18        2.11        6.93      2.48 o 
  -3   4  18      548.05      551.52     12.20 o 
  -2   4  18      297.95      302.10      8.46 o 
  -1   4  18     1128.81     1069.86     15.64 o 
   0   4  18        1.04        0.37      1.02 o 
   1   4  18      332.82      307.00      9.92 o 
   2   4  18      249.40      246.51      7.51 o 
   3   4  18       95.21       90.85      8.67 o 
   4   4  18       52.24       43.41      4.04 o 
   5   4  18       47.69       48.24      4.32 o 
   6   4  18      264.97      246.40     10.67 o 
   7   4  18      391.56      408.81     13.08 o 
  -8   5  18      337.02      331.88     10.10 o 
  -7   5  18      175.68      178.82      6.59 o 
  -6   5  18      103.97      115.71      9.63 o 
  -5   5  18      769.11      756.09     16.79 o 
  -4   5  18      258.55      283.63     10.75 o 
  -3   5  18      122.44      107.71      6.75 o 
  -2   5  18      581.51      653.89     16.32 o 
  -1   5  18       16.56       18.23      2.85 o 
   0   5  18      465.86      462.44     13.57 o 
   1   5  18      360.67      376.38     11.80 o 
   2   5  18      239.39      269.72      9.84 o 
   3   5  18        2.24        5.85      3.16 o 
   4   5  18       23.57       24.31      3.44 o 
   5   5  18      352.03      388.58     16.06 o 
   6   5  18      126.09      139.89      8.26 o 
   7   5  18       39.03       36.62      2.47 o 
  -8   6  18        8.74        9.60      1.71 o 
  -7   6  18      460.98      504.10     15.59 o 
  -6   6  18      240.35      243.23      7.31 o 
  -5   6  18       25.77       26.24      2.36 o 
  -4   6  18      358.17      359.70     15.12 o 
  -3   6  18      112.65      114.17      6.92 o 
  -2   6  18      334.06      353.23     17.23 o 
  -1   6  18      296.98      316.82     10.75 o 
   0   6  18      311.61      309.95     10.85 o 
   1   6  18      288.40      295.26     10.49 o 
   2   6  18      287.94      308.81     10.37 o 
   3   6  18      574.11      607.61     13.42 o 
   4   6  18     1151.41     1192.83     14.98 o 
   5   6  18       90.86       97.71      4.66 o 
   6   6  18       28.54       31.19      2.09 o 
  -6   7  18        3.35        1.47      1.63 o 
  -5   7  18       19.16       19.20      2.20 o 
  -4   7  18       25.20       20.47      2.03 o 
  -3   7  18        4.56        7.50      2.81 o 
  -2   7  18      425.28      441.43     11.39 o 
  -1   7  18       85.62       80.97      5.23 o 
   0   7  18      414.39      418.30     11.81 o 
   1   7  18      213.91      212.01      8.23 o 
   2   7  18       46.13       46.70      3.80 o 
   3   7  18       32.43       31.44      2.35 o 
   4   7  18      110.75      127.15      7.26 o 
   5   7  18      360.74      332.88      8.42 o 
  -4   8  18        5.66        4.11      1.32 o 
  -3   8  18      244.83      251.80      9.53 o 
  -2   8  18      166.71      148.91      5.26 o 
  -1   8  18      139.38      130.75      5.39 o 
   0   8  18      323.90      352.42     16.46 o 
   1   8  18        8.73       10.59      1.80 o 
   2   8  18      243.53      246.78      5.40 o 
   3   8  18      194.29      187.64      6.79 o 
  -9   0  19     2534.18     2622.11     37.64 o 
  -7   0  19     1099.30     1101.62     28.32 o 
  -5   0  19       93.78       96.83      4.87 o 
  -3   0  19      922.38      914.38     22.43 o 
  -1   0  19     4154.19     4110.86     46.80 o 
   1   0  19     3205.03     3212.92     27.81 o 
   3   0  19       74.34       80.96      8.64 o 
   5   0  19      177.61      171.60      8.28 o 
   7   0  19       83.89       78.63      4.97 o 
 -10   1  19       75.24       74.56      3.47 o 
  -9   1  19      313.24      322.87      9.27 o 
  -8   1  19      317.46      335.21      7.64 o 
  -7   1  19      970.22      930.02     13.31 o 
  -6   1  19      169.85      175.55      5.87 o 
  -5   1  19      872.53      801.01      9.55 o 
  -4   1  19      949.00      892.82     14.35 o 
  -3   1  19      623.49      591.68     12.89 o 
  -2   1  19      462.22      492.23     13.62 o 
  -1   1  19      156.69      180.35      9.86 o 
   0   1  19      558.57      593.33     17.71 o 
   1   1  19      413.97      436.06     10.68 o 
   2   1  19     1045.97     1044.24     17.11 o 
   3   1  19     2859.25     2783.85     61.96 o 
   4   1  19      701.47      702.92     14.03 o 
   5   1  19      462.68      447.45      9.32 o 
   6   1  19       14.31       18.02      2.01 o 
   7   1  19      143.92      146.35      4.60 o 
   8   1  19      193.66      191.82      5.69 o 
 -10   2  19       28.44       27.30      2.59 o 
  -9   2  19       83.73       85.85      4.69 o 
  -8   2  19        9.19        7.53      1.70 o 
  -7   2  19     1033.87     1033.46     16.13 o 
  -6   2  19      588.53      555.84     10.27 o 
  -5   2  19        8.31       12.67      1.47 o 
  -4   2  19      144.56      136.55      4.50 o 
  -3   2  19      148.27      144.36      9.56 o 
  -2   2  19      537.90      520.01     17.76 o 
  -1   2  19      816.47      748.72     20.87 o 
   0   2  19      572.46      587.27     17.90 o 
   1   2  19      826.73      786.59     14.87 o 
   2   2  19      189.67      195.20      8.41 o 
   3   2  19      193.60      190.61      6.00 o 
   4   2  19      268.93      294.62      9.13 o 
   5   2  19      908.83      886.40     15.80 o 
   6   2  19       75.51       73.47      4.39 o 
   7   2  19        0.81       -0.87      1.25 o 
   8   2  19       31.75       34.86      3.39 o 
  -9   3  19       47.34       42.72      4.05 o 
  -8   3  19      108.18       87.61      6.82 o 
  -7   3  19      587.74      577.63     13.86 o 
  -6   3  19       20.95       25.01      2.31 o 
  -5   3  19       94.39      105.13      5.48 o 
  -4   3  19      573.41      518.19     11.51 o 
  -3   3  19        1.57       -0.73      1.12 o 
  -2   3  19       82.10       85.65      5.44 o 
  -1   3  19      123.95      120.08      8.85 o 
   0   3  19     3367.18     3310.89     44.25 o 
   1   3  19      109.46       89.07      3.79 o 
   2   3  19     1651.45     1589.37     19.47 o 
   3   3  19      222.88      215.68      9.32 o 
   4   3  19       87.29       99.20      6.65 o 
   5   3  19       45.07       57.36      5.12 o 
   6   3  19      495.68      511.12     13.12 o 
   7   3  19       58.87       58.91      3.82 o 
   8   3  19      334.85      345.40      8.77 o 
  -9   4  19        9.69       16.63      1.61 o 
  -8   4  19        0.76        1.98      1.29 o 
  -7   4  19        0.53        1.43      2.56 o 
  -6   4  19      360.79      379.04     15.41 o 
  -5   4  19      606.67      627.51     15.65 o 
  -4   4  19      113.30      106.55      6.58 o 
  -3   4  19        0.71        1.82      2.08 o 
  -2   4  19      361.19      315.09      8.77 o 
  -1   4  19       70.01       76.87      4.27 o 
   0   4  19       29.47       27.17      2.92 o 
   1   4  19       53.78       57.78      3.75 o 
   2   4  19     4073.01     4014.67     36.47 o 
   3   4  19       12.44       12.74      2.50 o 
   4   4  19      665.59      681.88     24.52 o 
   5   4  19       56.14       55.54      4.51 o 
   6   4  19      116.99      117.45     11.25 o 
   7   4  19      270.96      271.96      9.84 o 
  -8   5  19       12.63       11.03      2.42 o 
  -7   5  19       33.65       34.59      4.93 o 
  -6   5  19       12.38       13.06      4.07 o 
  -5   5  19      236.75      229.36      9.25 o 
  -4   5  19      603.41      621.21     15.77 o 
  -3   5  19       80.70       86.54      6.00 o 
  -2   5  19       30.29       27.37      3.54 o 
  -1   5  19      179.09      200.65      9.09 o 
   0   5  19     1706.39     1685.27     56.88 o 
   1   5  19      596.01      572.72     14.45 o 
   2   5  19       16.39       14.32      2.54 o 
   3   5  19      251.00      277.76     14.55 o 
   4   5  19     1033.66     1071.96     28.21 o 
   5   5  19       27.64       25.73      4.48 o 
   6   5  19      766.52      834.60     18.58 o 
  -7   6  19      486.79      559.35     15.59 o 
  -6   6  19      270.77      291.17     13.41 o 
  -5   6  19       15.19       14.11      2.43 o 
  -4   6  19      228.40      248.65      9.52 o 
  -3   6  19       61.09       53.81      4.79 o 
  -2   6  19      192.51      211.50      9.34 o 
  -1   6  19      635.73      649.68     14.98 o 
   0   6  19      170.63      185.46      8.24 o 
   1   6  19      151.95      157.53      7.58 o 
   2   6  19      783.10      812.79     16.23 o 
   3   6  19       14.88       17.58      3.60 o 
   4   6  19        6.04        6.66      1.77 o 
   5   6  19      302.89      299.35      8.70 o 
   6   6  19       65.40       62.30      3.64 o 
  -5   7  19      647.26      718.40     19.43 o 
  -4   7  19      487.30      468.47      9.52 o 
  -3   7  19      929.36      956.19     23.31 o 
  -2   7  19       11.64        8.47      3.07 o 
  -1   7  19        5.03        4.08      1.56 o 
   0   7  19        7.42        4.25      2.39 o 
   1   7  19        1.00        1.65      1.82 o 
   2   7  19      142.87      147.14      6.16 o 
   3   7  19      164.82      171.00      4.84 o 
   4   7  19      376.05      368.77     11.34 o 
  -3   8  19      192.65      185.26      5.01 o 
  -2   8  19      421.87      424.26     13.16 o 
  -1   8  19       39.13       40.40      4.75 o 
   0   8  19       19.92       23.70      2.29 o 
   1   8  19      409.36      427.94      8.70 o 
   2   8  19        0.05       -0.14      0.69 o 
 -10   0  20       84.60       88.50      5.07 o 
  -8   0  20       45.81       38.37      3.79 o 
  -6   0  20       75.38       69.78      5.29 o 
  -4   0  20      219.24      208.42      8.94 o 
  -2   0  20      556.57      541.91     17.74 o 
   0   0  20       50.57       65.41      6.21 o 
   2   0  20     7042.66     6967.00     76.18 o 
   4   0  20     2037.68     1990.62     27.05 o 
   6   0  20      138.21      146.51      7.20 o 
   8   0  20        0.75        1.55      1.00 o 
 -10   1  20        4.55        3.19      1.36 o 
  -9   1  20      177.68      181.64      6.71 o 
  -8   1  20        0.92        1.50      1.13 o 
  -7   1  20      413.66      427.00      8.97 o 
  -6   1  20        0.39        0.53      1.56 o 
  -5   1  20       25.84       23.62      2.35 o 
  -4   1  20     1394.94     1397.52     18.40 o 
  -3   1  20       86.33       89.36      7.40 o 
  -2   1  20      162.60      160.51      9.71 o 
  -1   1  20      164.52      176.06     10.13 o 
   0   1  20     2282.49     2238.30     35.19 o 
   1   1  20      135.36      130.66      5.98 o 
   2   1  20       55.49       56.50      3.77 o 
   3   1  20       93.61       94.53      4.22 o 
   4   1  20     1911.24     1966.50     41.83 o 
   5   1  20      141.32      145.76      6.49 o 
   6   1  20      155.49      165.40      5.27 o 
   7   1  20        0.63        0.52      0.83 o 
   8   1  20      303.61      287.06      8.35 o 
 -10   2  20        8.16        8.02      1.55 o 
  -9   2  20      151.81      144.61      7.61 o 
  -8   2  20     1310.63     1297.22     16.26 o 
  -7   2  20     2682.97     2727.44     25.62 o 
  -6   2  20        7.08        8.83      1.59 o 
  -5   2  20      645.07      635.54     13.05 o 
  -4   2  20       94.42       89.44      4.08 o 
  -3   2  20        4.48        2.54      1.34 o 
  -2   2  20       94.79       84.13      7.40 o 
  -1   2  20     1405.06     1367.71     28.57 o 
   0   2  20      120.09      116.91      8.17 o 
   1   2  20      327.15      323.76      8.34 o 
   2   2  20      725.84      695.07     14.01 o 
   3   2  20     3339.35     3336.75     29.74 o 
   4   2  20       10.39        9.59      1.97 o 
   5   2  20       96.04       99.89      5.30 o 
   6   2  20       77.96       78.62      4.38 o 
   7   2  20       51.26       46.10      2.83 o 
   8   2  20       24.39       25.90      2.53 o 
  -9   3  20      233.52      242.96      6.38 o 
  -8   3  20      102.36       90.88      6.50 o 
  -7   3  20        0.94        1.26      1.77 o 
  -6   3  20      687.51      720.04     22.53 o 
  -5   3  20      483.57      497.67     14.68 o 
  -4   3  20      986.73      972.20     20.29 o 
  -3   3  20      538.05      546.29     10.05 o 
  -2   3  20     1742.30     1716.33     24.53 o 
  -1   3  20      100.15       98.91      5.88 o 
   0   3  20      976.99      955.37     18.33 o 
   1   3  20        7.67       12.20      1.55 o 
   2   3  20       27.68       26.42      2.68 o 
   3   3  20     1039.58     1026.69     20.65 o 
   4   3  20     1898.96     1934.28     28.33 o 
   5   3  20     2654.36     2828.77     65.76 o 
   6   3  20        3.02        4.03      1.64 o 
   7   3  20        0.20       -0.97      1.57 o 
  -9   4  20      158.44      162.11      6.85 o 
  -8   4  20      263.40      277.81      7.78 o 
  -7   4  20      737.60      765.69     16.62 o 
  -6   4  20        3.58        9.76      2.21 o 
  -5   4  20       23.98       28.21      4.48 o 
  -4   4  20      120.50      115.30      6.91 o 
  -3   4  20      281.08      290.39     10.69 o 
  -2   4  20      941.21      904.16     26.60 o 
  -1   4  20      911.39      941.17     18.43 o 
   0   4  20      507.16      501.65     10.77 o 
   1   4  20       59.90       57.02      3.68 o 
   2   4  20      384.67      366.69      9.15 o 
   3   4  20      186.38      219.15      9.15 o 
   4   4  20      223.40      218.59      9.09 o 
   5   4  20        2.23        1.24      1.55 o 
   6   4  20       78.10       80.07      4.25 o 
   7   4  20       97.98       96.11      5.32 o 
  -8   5  20       12.95       12.84      2.48 o 
  -7   5  20        1.41        0.73      1.94 o 
  -6   5  20      163.44      143.90     10.14 o 
  -5   5  20      926.21      962.73     25.66 o 
  -4   5  20      646.58      635.54     20.65 o 
  -3   5  20      379.16      381.15     16.40 o 
  -2   5  20        5.22        4.43      2.78 o 
  -1   5  20      141.83      144.01     10.64 o 
   0   5  20      196.62      205.15      8.60 o 
   1   5  20       77.22       68.12      5.09 o 
   2   5  20     1417.01     1383.10     21.47 o 
   3   5  20        1.95        2.68      2.48 o 
   4   5  20       11.11       14.45      3.93 o 
   5   5  20      233.34      245.11     11.69 o 
   6   5  20        9.75        9.63      1.42 o 
  -7   6  20      191.56      225.06      9.38 o 
  -6   6  20        0.07        2.04      2.05 o 
  -5   6  20       77.98       82.55      4.94 o 
  -4   6  20      634.76      637.55     31.14 o 
  -3   6  20        0.13        2.39      3.05 o 
  -2   6  20      325.63      333.70     13.27 o 
  -1   6  20        7.50        5.21      2.70 o 
   0   6  20        1.85        2.41      1.49 o 
   1   6  20      113.82      102.13      5.92 o 
   2   6  20      137.13      145.23      6.68 o 
   3   6  20      367.59      380.94     14.27 o 
   4   6  20     1052.08     1101.22     23.96 o 
   5   6  20       16.93       20.81      3.07 o 
  -4   7  20       19.15       11.95      2.60 o 
  -3   7  20      206.90      216.34     10.85 o 
  -2   7  20      425.46      417.37     15.91 o 
  -1   7  20       83.91       88.10      4.90 o 
   0   7  20      118.15      123.94      5.86 o 
   1   7  20      250.39      264.54      8.25 o 
   2   7  20      177.02      171.27      6.17 o 
   3   7  20      245.19      234.39     10.12 o 
   4   7  20      257.56      279.33      9.01 o 
  -3   8  20        3.24        4.80      1.51 o 
  -2   8  20       19.81       26.19      3.36 o 
  -1   8  20       46.63       43.51      4.32 o 
   0   8  20      315.10      293.58     25.01 o 
   1   8  20       20.52       15.58      2.08 o 
   2   8  20      186.05      176.71      6.79 o 
  -9   0  21     1810.81     1772.79     18.80 o 
  -7   0  21     2932.06     2898.52     32.99 o 
  -5   0  21     4557.82     4292.48     39.05 o 
  -3   0  21      380.25      346.67     10.92 o 
  -1   0  21      665.85      672.57     20.18 o 
   1   0  21     7952.94     7896.63     80.39 o 
   3   0  21      148.75      168.22     12.65 o 
   5   0  21      190.59      199.21      8.55 o 
   7   0  21      854.51      890.19     13.89 o 
  -9   1  21      702.55      718.26     12.37 o 
  -8   1  21        8.82        6.45      1.30 o 
  -7   1  21       30.18       23.01      2.43 o 
  -6   1  21      119.57      116.94      4.79 o 
  -5   1  21     1601.20     1633.66     40.91 o 
  -4   1  21       16.45       15.76      2.47 o 
  -3   1  21     7237.01     7168.44     50.81 o 
  -2   1  21       85.36       87.33      7.52 o 
  -1   1  21     1223.93     1209.15     27.15 o 
   0   1  21       16.28       12.80      2.95 o 
   1   1  21        8.76       11.93      1.99 o 
   2   1  21      650.19      664.08     16.93 o 
   3   1  21     4674.85     4529.72     34.43 o 
   4   1  21       94.88      100.81      5.38 o 
   5   1  21      821.29      827.99     14.92 o 
   6   1  21        0.36       -0.13      1.59 o 
   7   1  21      252.34      253.46      6.39 o 
  -9   2  21      276.44      277.55      9.61 o 
  -8   2  21        0.93       -0.16      1.48 o 
  -7   2  21       99.47      101.78      4.26 o 
  -6   2  21       66.54       76.97      4.71 o 
  -5   2  21      829.17      801.06     14.70 o 
  -4   2  21       69.48       62.43      3.43 o 
  -3   2  21      575.00      582.12     10.57 o 
  -2   2  21      452.56      414.87      8.63 o 
  -1   2  21      181.62      155.53      7.15 o 
   0   2  21      723.18      683.10     20.86 o 
   1   2  21      992.29      933.02     14.63 o 
   2   2  21      170.11      171.29      6.62 o 
   3   2  21     1393.91     1370.18     29.65 o 
   4   2  21      505.98      566.37     12.54 o 
   5   2  21      130.50      145.13      6.18 o 
   6   2  21      817.80      819.01     12.95 o 
   7   2  21       51.72       52.08      3.61 o 
  -9   3  21      130.65      112.80     13.22 o 
  -8   3  21       17.42       18.84      3.07 o 
  -7   3  21       31.32       37.75      4.43 o 
  -6   3  21      104.47       90.30      6.18 o 
  -5   3  21       75.16       57.10      5.20 o 
  -4   3  21        0.09        2.13      1.88 o 
  -3   3  21      247.01      229.97      6.59 o 
  -2   3  21       15.97       22.47      2.57 o 
  -1   3  21      213.85      207.85      8.54 o 
   0   3  21     1060.61     1015.75     15.04 o 
   1   3  21      210.72      235.65      6.28 o 
   2   3  21        2.16        1.75      2.10 o 
   3   3  21        7.54        4.86      2.09 o 
   4   3  21       29.61       28.97      3.78 o 
   5   3  21       97.29       99.67      6.09 o 
   6   3  21       36.26       33.34      3.22 o 
   7   3  21      151.35      154.08      8.36 o 
  -9   4  21       60.36       63.90      3.91 o 
  -8   4  21        0.45        0.66      1.68 o 
  -7   4  21      133.40      127.83      9.13 o 
  -6   4  21      321.10      323.31     17.95 o 
  -5   4  21       97.52      102.14      8.60 o 
  -4   4  21        6.02        8.21      2.29 o 
  -3   4  21      103.38      100.71      6.41 o 
  -2   4  21       58.94       59.15      4.89 o 
  -1   4  21      506.32      499.61     19.84 o 
   0   4  21      356.74      294.46     10.52 o 
   1   4  21      458.02      526.01     11.01 o 
   2   4  21      853.94      893.04     17.95 o 
   3   4  21       64.56       57.76      4.84 o 
   4   4  21      532.78      529.27     13.62 o 
   5   4  21        8.88        6.15      1.87 o 
   6   4  21       61.93       56.58      5.05 o 
   7   4  21      222.42      218.58      6.83 o 
  -8   5  21       11.91       10.17      2.06 o 
  -7   5  21        0.04        0.67      1.45 o 
  -6   5  21       13.15       16.49      3.79 o 
  -5   5  21      271.72      265.16      9.54 o 
  -4   5  21      658.93      704.39     16.45 o 
  -3   5  21      413.88      426.18     17.50 o 
  -2   5  21      227.53      263.14     17.02 o 
  -1   5  21      164.11      155.51     11.26 o 
   0   5  21     1597.29     1631.42     35.28 o 
   1   5  21      310.05      309.53     10.25 o 
   2   5  21       45.48       45.12      3.93 o 
   3   5  21      542.73      547.51     20.07 o 
   4   5  21       72.62       83.68      7.40 o 
   5   5  21       41.61       42.81      4.77 o 
   6   5  21      490.56      519.93     12.13 o 
  -7   6  21      808.70      891.53     17.02 o 
  -6   6  21      439.49      455.69     15.11 o 
  -5   6  21      358.16      369.40     23.10 o 
  -4   6  21        4.87        6.94      1.97 o 
  -3   6  21       33.51       29.61      3.50 o 
  -2   6  21       22.24       20.27      4.28 o 
  -1   6  21      224.38      207.50     12.48 o 
   0   6  21      514.63      552.82     13.13 o 
   1   6  21      186.12      198.46     12.24 o 
   2   6  21      645.32      663.65     13.39 o 
   3   6  21        7.41        6.79      2.84 o 
   4   6  21        4.43       12.08      2.85 o 
   5   6  21      245.17      266.07      8.72 o 
  -4   7  21      453.74      400.43     12.37 o 
  -3   7  21      101.55      104.71      7.35 o 
  -2   7  21      477.70      519.62     17.10 o 
  -1   7  21       80.54       85.91      7.28 o 
   0   7  21       19.43       20.14      2.37 o 
   1   7  21       11.83        7.29      1.63 o 
   2   7  21      180.08      190.71      5.07 o 
   3   7  21      101.92      108.30      6.41 o 
   4   7  21      608.88      610.07     11.54 o 
  -3   8  21        0.21        0.40      0.79 o 
  -2   8  21        1.81        2.47      1.51 o 
  -1   8  21       86.44       85.05      5.45 o 
   0   8  21      292.60      326.17     10.21 o 
   1   8  21      123.11      131.90      4.19 o 
  -8   0  22       91.53       81.22      5.03 o 
  -6   0  22      266.81      284.63     10.46 o 
  -4   0  22      380.62      352.56     11.32 o 
  -2   0  22      418.96      415.45     12.00 o 
   0   0  22      247.04      228.73     12.07 o 
   2   0  22       66.68       62.46      7.85 o 
   4   0  22      285.28      299.13     17.10 o 
   6   0  22      664.64      689.51     13.59 o 
  -9   1  22     1147.30     1129.33     14.40 o 
  -8   1  22       10.34        6.19      1.32 o 
  -7   1  22        5.26        7.41      1.67 o 
  -6   1  22       69.15       63.46      3.53 o 
  -5   1  22      803.36      832.85     13.15 o 
  -4   1  22      166.30      156.43      6.46 o 
  -3   1  22     2061.58     2046.08     22.73 o 
  -2   1  22     2291.03     2243.92     23.14 o 
  -1   1  22      471.26      483.06     12.53 o 
   0   1  22     1713.64     1623.14     22.29 o 
   1   1  22      332.30      310.74      7.64 o 
   2   1  22       69.06       76.89      4.46 o 
   3   1  22     1003.49      984.17     21.34 o 
   4   1  22      692.43      757.55     14.26 o 
   5   1  22       29.01       32.59      3.06 o 
   6   1  22        1.96        1.96      1.31 o 
   7   1  22      114.69      114.68      3.92 o 
  -9   2  22       90.56       86.42      4.82 o 
  -8   2  22      647.73      668.45     12.68 o 
  -7   2  22      912.03      935.00     12.27 o 
  -6   2  22        0.47        0.00      1.42 o 
  -5   2  22      220.60      232.59      8.03 o 
  -4   2  22      587.29      582.75     15.80 o 
  -3   2  22      539.35      514.13     14.31 o 
  -2   2  22      469.71      481.01      9.42 o 
  -1   2  22     2541.29     2351.07     40.05 o 
   0   2  22      732.76      703.08     10.84 o 
   1   2  22       93.83      104.70      4.34 o 
   2   2  22      969.10      913.04     18.08 o 
   3   2  22      382.55      427.55     10.72 o 
   4   2  22        7.57       10.92      2.08 o 
   5   2  22      424.86      448.92     10.32 o 
   6   2  22      350.00      350.32      8.00 o 
   7   2  22      173.53      183.19      5.60 o 
  -9   3  22      474.42      509.58     12.28 o 
  -8   3  22       35.76       39.64      3.13 o 
  -6   3  22        0.09        0.17      1.31 o 
  -5   3  22     1583.42     1550.47     26.05 o 
  -4   3  22       19.02       18.74      2.55 o 
  -3   3  22     4886.62     4861.21     35.17 o 
  -2   3  22      566.90      609.72     19.96 o 
  -1   3  22      250.02      260.85      9.68 o 
   0   3  22       23.78       18.91      2.01 o 
   1   3  22       14.69       12.81      2.40 o 
   2   3  22      138.12      125.71     10.63 o 
   3   3  22      122.05      110.15      6.76 o 
   4   3  22      313.97      323.82     11.15 o 
   5   3  22       89.52       84.68      6.62 o 
   6   3  22       96.60       93.68      4.75 o 
   7   3  22       35.55       33.12      2.93 o 
  -8   4  22      470.09      495.65     14.17 o 
  -7   4  22     1388.74     1441.18     28.71 o 
  -6   4  22       20.22       24.39      3.20 o 
  -5   4  22      763.47      765.68     16.79 o 
  -4   4  22      288.92      290.51     22.18 o 
  -3   4  22        5.30        6.82      2.05 o 
  -2   4  22        1.14        1.94      1.52 o 
  -1   4  22      245.78      230.51     13.66 o 
   0   4  22      579.87      565.86     14.78 o 
   1   4  22      902.68      904.82     18.01 o 
   2   4  22      416.21      391.17     11.67 o 
   3   4  22      388.43      425.94     12.49 o 
   4   4  22       80.14       85.91      5.36 o 
   5   4  22       15.75       14.08      2.43 o 
   6   4  22       36.50       35.05      3.69 o 
  -8   5  22        4.38        3.57      1.26 o 
  -7   5  22      239.84      250.97     10.78 o 
  -6   5  22      137.60      132.69      5.78 o 
  -5   5  22       31.01       26.55      3.16 o 
  -4   5  22      232.29      254.18      9.73 o 
  -3   5  22      339.00      374.04     23.92 o 
  -2   5  22      125.14      130.89      7.18 o 
  -1   5  22       41.25       53.76      6.88 o 
   0   5  22      214.68      199.81     12.33 o 
   1   5  22        1.57        4.65      1.67 o 
   2   5  22      618.84      602.85     13.26 o 
   3   5  22       44.59       39.34      5.49 o 
   4   5  22        4.43        3.06      1.94 o 
   5   5  22      136.23      148.03      7.84 o 
   6   5  22       20.46       17.17      2.04 o 
  -7   6  22        6.68        7.71      1.72 o 
  -6   6  22       34.64       41.08      4.47 o 
  -5   6  22       43.95       47.46      3.48 o 
  -4   6  22        8.20        8.47      1.97 o 
  -3   6  22      174.04      173.86      9.03 o 
  -2   6  22       12.05       18.70      3.99 o 
  -1   6  22       51.04       47.37      6.11 o 
   0   6  22      104.47      102.31      5.49 o 
   1   6  22       92.75       83.77      4.88 o 
   2   6  22       66.25       71.23      4.21 o 
   3   6  22      475.80      520.56     16.41 o 
   4   6  22       63.19       55.07      4.80 o 
   5   6  22      105.16       98.62      4.59 o 
  -4   7  22        0.06        0.37      1.28 o 
  -3   7  22        1.74        2.18      1.89 o 
  -2   7  22      418.37      453.52     15.29 o 
  -1   7  22       11.16        7.26      2.58 o 
   0   7  22       68.02       83.95      5.18 o 
   1   7  22      153.21      166.59      5.61 o 
   2   7  22       51.31       63.55      4.14 o 
   3   7  22      115.98      125.62      6.20 o 
  -2   8  22       19.65       26.73      2.80 o 
  -1   8  22       31.09       34.92      3.30 o 
   0   8  22      192.30      221.53      7.49 o 
   1   8  22       59.33       59.43      3.60 o 
  -9   0  23      520.27      605.28     13.98 o 
  -7   0  23      409.02      466.16     12.57 o 
  -5   0  23     1051.65     1004.87     31.07 o 
  -3   0  23        2.29        3.49      1.68 o 
  -1   0  23        6.40        1.45      4.16 o 
   1   0  23    11990.04    11711.32    102.72 o 
   3   0  23       23.07       16.99      4.41 o 
   5   0  23      200.06      223.52     13.90 o 
   7   0  23      103.95       92.88      6.24 o 
  -9   1  23      142.34      138.99      7.25 o 
  -8   1  23       38.27       39.34      2.43 o 
  -7   1  23      378.84      377.82      8.99 o 
  -6   1  23      153.51      161.48      6.61 o 
  -5   1  23      873.69      867.62     13.44 o 
  -4   1  23       14.65       13.69      2.47 o 
  -3   1  23     1015.04     1023.51     16.35 o 
  -2   1  23        0.19        0.72      1.30 o 
  -1   1  23     2612.27     2681.56     30.14 o 
   0   1  23       81.74       78.04      4.05 o 
   1   1  23        7.47        3.21      1.80 o 
   2   1  23     1161.41     1199.43     23.44 o 
   3   1  23        2.15        6.14      2.37 o 
   4   1  23     1111.35     1142.89     17.09 o 
   5   1  23        5.01        4.47      1.38 o 
   6   1  23      109.84      115.55      4.53 o 
   7   1  23      538.62      501.41      7.91 o 
  -9   2  23      332.61      367.53     10.67 o 
  -8   2  23        0.01        2.55      1.26 o 
  -7   2  23       32.77       40.81      3.98 o 
  -6   2  23       51.07       52.11      3.85 o 
  -5   2  23     1219.19     1243.11     23.53 o 
  -4   2  23       11.05        8.96      4.67 o 
  -3   2  23      707.80      683.32     13.99 o 
  -2   2  23      851.88      854.32     12.68 o 
  -1   2  23      132.94      145.62      7.20 o 
   0   2  23       35.84       34.72      2.55 o 
   1   2  23      529.58      465.37     14.02 o 
   2   2  23      125.84      135.77      5.97 o 
   3   2  23        5.35        8.33      1.77 o 
   4   2  23      129.93      129.47      5.73 o 
   5   2  23      269.28      304.16      8.04 o 
   6   2  23      208.63      207.01      5.67 o 
   7   2  23        3.91        5.59      1.08 o 
  -9   3  23      157.58      165.59      6.21 o 
  -8   3  23        1.30        2.48      1.96 o 
  -7   3  23       15.80       12.90      2.18 o 
  -6   3  23       23.42       25.69      2.70 o 
  -5   3  23        1.18        7.12      2.36 o 
  -4   3  23        2.37        3.00      1.46 o 
  -3   3  23       29.26       32.16      4.01 o 
  -2   3  23        1.56        3.34      1.71 o 
  -1   3  23      538.57      473.62     19.35 o 
   0   3  23      254.32      253.30     10.14 o 
   1   3  23      103.48       94.62      6.01 o 
   2   3  23        8.56        3.71      2.15 o 
   3   3  23        2.93        0.04      1.51 o 
   4   3  23      861.42      851.84     17.37 o 
   5   3  23      295.06      294.72      9.24 o 
   6   3  23       12.05       10.27      1.64 o 
  -8   4  23       68.80       53.87      6.60 o 
  -7   4  23       99.54       93.86      7.07 o 
  -6   4  23        2.10        1.10      1.38 o 
  -5   4  23        2.18        5.39      1.92 o 
  -4   4  23        6.94        7.73      2.11 o 
  -3   4  23      204.20      193.76      8.65 o 
  -2   4  23       91.21       94.16      9.07 o 
  -1   4  23      257.38      237.95      9.70 o 
   0   4  23      318.28      349.11     11.50 o 
   1   4  23        1.22        2.69      2.15 o 
   2   4  23        6.29        4.57      2.19 o 
   3   4  23       34.28       38.79      3.80 o 
   4   4  23      132.73      138.50      8.30 o 
   5   4  23      239.39      244.22     12.62 o 
   6   4  23      125.95      127.85      5.95 o 
  -7   5  23       79.61      103.06      6.45 o 
  -6   5  23       54.66       40.95      3.14 o 
  -5   5  23      151.81      135.80      6.47 o 
  -4   5  23      369.87      387.29     26.00 o 
  -3   5  23      678.71      732.65     35.34 o 
  -2   5  23       62.25       83.13      5.60 o 
  -1   5  23      749.55      868.26     25.87 o 
   0   5  23      157.80      165.18     11.17 o 
   1   5  23       10.54       13.11      2.28 o 
   2   5  23      291.75      274.71     11.86 o 
   3   5  23      150.58      149.42      9.64 o 
   4   5  23       86.57       83.95      6.48 o 
   5   5  23      388.73      404.30     11.45 o 
  -6   6  23      437.62      442.50     12.69 o 
  -5   6  23      286.18      300.45     25.74 o 
  -4   6  23      239.15      285.15     14.01 o 
  -3   6  23      241.50      266.60     12.96 o 
  -2   6  23       40.80       36.06      5.29 o 
  -1   6  23      185.57      179.18     10.91 o 
   0   6  23      892.88      890.33     23.37 o 
   1   6  23      596.16      644.43     12.36 o 
   2   6  23      635.67      657.66     12.56 o 
   3   6  23      275.74      285.77     11.31 o 
   4   6  23      119.06      157.35      7.05 o 
  -4   7  23       12.98       10.50      1.94 o 
  -3   7  23       42.83       43.70      4.35 o 
  -2   7  23      658.31      717.91     18.18 o 
  -1   7  23      355.80      394.90     13.68 o 
   0   7  23       31.75       33.36      4.08 o 
   1   7  23        4.20        6.42      1.95 o 
   2   7  23       14.45        8.67      2.08 o 
   3   7  23        6.56        9.40      1.63 o 
  -8   0  24        2.95        1.46      1.43 o 
  -6   0  24       61.61       56.57      4.58 o 
  -4   0  24     3450.04     3528.09     57.23 o 
  -2   0  24     3886.51     3886.62     50.83 o 
   2   0  24      509.83      541.92     22.68 o 
   4   0  24      300.64      318.44     17.08 o 
   6   0  24      627.64      675.46     19.61 o 
  -8   1  24      206.11      201.17      5.64 o 
  -7   1  24       74.61       71.12      3.80 o 
  -6   1  24      152.45      151.04      6.22 o 
  -5   1  24       22.32       22.67      2.99 o 
  -4   1  24     1898.35     1908.49     24.16 o 
  -3   1  24        8.16       11.00      1.99 o 
  -2   1  24       20.25       15.33      2.23 o 
  -1   1  24       97.65      122.51      5.49 o 
   0   1  24      681.35      643.93     22.47 o 
   1   1  24      211.79      242.30     14.39 o 
   2   1  24      242.79      214.20     11.80 o 
   3   1  24      340.59      337.24     12.51 o 
   4   1  24     1071.20     1134.33     16.33 o 
   5   1  24      116.34      113.47      4.89 o 
   6   1  24        3.83        4.09      1.12 o 
   7   1  24      141.93      138.33      6.53 o 
  -9   2  24      216.39      219.53      7.19 o 
  -8   2  24       16.75       10.08      2.61 o 
  -7   2  24      383.91      411.19     11.69 o 
  -6   2  24      302.66      303.05     11.19 o 
  -5   2  24      385.60      397.13     13.30 o 
  -4   2  24      232.66      241.93     10.42 o 
  -3   2  24      946.14     1007.02     21.30 o 
  -2   2  24      801.69      780.97     17.28 o 
  -1   2  24      793.97      826.76     25.21 o 
   0   2  24      445.66      503.71     11.56 o 
   1   2  24      622.53      607.13     16.17 o 
   2   2  24      155.47      126.88      7.46 o 
   3   2  24      819.85      856.66     14.60 o 
   4   2  24       24.13       25.57      2.64 o 
   5   2  24       55.71       59.67      3.44 o 
   6   2  24      346.17      358.06      8.25 o 
  -8   3  24      104.12       95.39      4.29 o 
  -7   3  24        2.31        1.36      2.83 o 
  -6   3  24       34.84       31.71      3.42 o 
  -5   3  24       11.75       15.70      2.26 o 
  -4   3  24        0.73        3.13      1.44 o 
  -3   3  24      435.21      441.89     13.71 o 
  -2   3  24     1273.00     1230.17     32.18 o 
  -1   3  24      323.67      336.26     16.40 o 
   0   3  24       46.97       65.76      5.34 o 
   1   3  24      163.64      199.98     12.95 o 
   2   3  24       21.53       18.90      2.90 o 
   3   3  24       16.10       10.85      2.31 o 
   4   3  24      136.89      138.83      6.81 o 
   5   3  24      305.15      302.41      8.62 o 
   6   3  24        5.18        3.43      0.97 o 
  -8   4  24      104.62       97.00      5.24 o 
  -7   4  24      518.47      571.78     15.98 o 
  -6   4  24       47.94       47.70      4.19 o 
  -5   4  24      552.58      561.71     13.65 o 
  -4   4  24       34.84       39.23      3.96 o 
  -3   4  24      734.70      808.39     52.33 o 
  -2   4  24      121.62      145.90     11.01 o 
  -1   4  24       22.32       13.61      2.53 o 
   0   4  24      367.41      345.56     11.34 o 
   1   4  24     1056.13     1018.49     32.38 o 
   2   4  24       19.62       18.10      2.82 o 
   3   4  24      243.14      265.06     11.50 o 
   4   4  24       22.95       20.05      2.45 o 
   5   4  24       29.17       30.54      3.87 o 
  -7   5  24       37.62       39.29      3.71 o 
  -6   5  24        5.34        5.40      1.35 o 
  -5   5  24       10.67       11.45      2.14 o 
  -4   5  24      136.52      164.23     11.62 o 
  -3   5  24      213.18      231.65      8.91 o 
  -2   5  24       96.47       90.27      8.46 o 
  -1   5  24      768.14      772.39     23.85 o 
   0   5  24       25.68       18.30      3.88 o 
   1   5  24      532.13      533.12     17.69 o 
   2   5  24      306.42      275.28     13.12 o 
   3   5  24      116.73      120.82      8.11 o 
   4   5  24        6.39        6.68      2.04 o 
   5   5  24        0.58        2.21      1.22 o 
  -5   6  24        2.08        0.64      1.41 o 
  -4   6  24       20.23       20.92      3.38 o 
  -3   6  24        4.81        3.88      2.49 o 
  -2   6  24       37.02       32.18      4.83 o 
  -1   6  24       41.58       36.00      4.93 o 
   0   6  24       60.39       55.91      5.87 o 
   1   6  24        6.61        3.55      1.96 o 
   2   6  24       16.25       14.12      2.85 o 
   3   6  24      125.29      136.89      7.15 o 
   4   6  24       18.30       15.63      2.05 o 
  -4   7  24       31.90       33.01      2.85 o 
  -3   7  24        1.06        1.91      1.35 o 
  -2   7  24       79.26       91.16      6.22 o 
  -1   7  24      166.36      198.87      9.06 o 
   0   7  24       16.50       13.58      2.58 o 
   1   7  24       10.68        6.87      1.24 o 
   2   7  24       53.59       46.95      3.54 o 
  -7   0  25      173.38      175.35      7.04 o 
  -5   0  25      262.29      259.71     15.91 o 
  -3   0  25     2490.84     2493.93     47.28 o 
  -1   0  25     1574.79     1601.70     34.72 o 
   1   0  25     1739.16     1756.72     40.91 o 
   3   0  25      798.16      863.01     27.94 o 
   5   0  25     1335.28     1376.28     30.96 o 
  -8   1  25        0.54        0.74      0.88 o 
  -7   1  25       85.56       96.31      5.97 o 
  -6   1  25        2.29        0.54      2.44 o 
  -5   1  25       57.13       54.33      5.09 o 
  -4   1  25      281.19      268.05      9.12 o 
  -3   1  25      882.09      917.51     16.84 o 
  -2   1  25      143.86      142.45      6.16 o 
  -1   1  25     4307.34     4133.15     39.87 o 
   0   1  25      234.23      272.60      8.70 o 
   1   1  25      218.64      236.83     10.60 o 
   2   1  25        5.33        8.12      2.48 o 
   3   1  25      205.26      218.70      9.90 o 
   4   1  25       91.50       93.25      6.38 o 
   5   1  25      514.40      527.41     13.25 o 
   6   1  25       12.57       10.83      1.84 o 
  -8   2  25       13.71       13.77      1.79 o 
  -7   2  25      198.96      211.56     12.13 o 
  -6   2  25      109.87      106.89      6.59 o 
  -5   2  25      110.22      125.35      5.65 o 
  -4   2  25      134.44      147.49      8.13 o 
  -3   2  25     1633.79     1544.04     25.47 o 
  -2   2  25      466.54      407.35     12.73 o 
  -1   2  25       23.58       18.11      4.18 o 
   0   2  25       69.73       76.28      4.61 o 
   1   2  25      266.56      260.14     10.60 o 
   2   2  25        4.05        3.98      1.77 o 
   3   2  25       10.78       12.09      1.97 o 
   4   2  25      107.92       99.51      4.59 o 
   5   2  25      273.37      265.62      6.46 o 
   6   2  25       95.83       80.45      9.07 o 
  -8   3  25        0.31        0.68      0.84 o 
  -7   3  25       70.26       62.61      7.13 o 
  -6   3  25       55.76       56.06      4.28 o 
  -5   3  25       41.91       42.44      3.40 o 
  -4   3  25      395.59      400.64     13.00 o 
  -3   3  25      424.08      440.33     13.50 o 
  -2   3  25       10.64        8.01      3.41 o 
  -1   3  25      205.51      161.11     11.40 o 
   0   3  25      433.44      389.93     12.54 o 
   1   3  25      179.75      180.32      8.13 o 
   2   3  25      270.67      276.99     11.27 o 
   3   3  25      201.67      207.41      8.31 o 
   4   3  25       22.56       26.44      3.47 o 
   5   3  25      222.28      211.63     15.99 o 
  -7   4  25        0.92        4.03      1.91 o 
  -6   4  25      115.91      116.14      5.41 o 
  -5   4  25      290.26      289.40     10.70 o 
  -4   4  25       18.40       22.09      3.01 o 
  -3   4  25        0.32        0.53      2.24 o 
  -2   4  25       80.84       76.66      8.05 o 
  -1   4  25       36.91       41.81      4.18 o 
   0   4  25      397.85      373.87     11.63 o 
   1   4  25       48.13       50.87      4.08 o 
   2   4  25       68.95       63.17      4.60 o 
   3   4  25      797.38      797.67     14.75 o 
   4   4  25      167.10      159.75      9.31 o 
   5   4  25       44.90       46.47      3.75 o 
  -6   5  25        0.20        0.86      0.92 o 
  -5   5  25      119.87      120.02     14.91 o 
  -4   5  25       20.77       21.18      2.70 o 
  -3   5  25        1.10        0.70      1.31 o 
  -2   5  25       20.60       19.43      4.26 o 
  -1   5  25      169.23      195.73     11.79 o 
   0   5  25      212.31      191.53     11.07 o 
   1   5  25      550.45      532.94     16.75 o 
   2   5  25       54.14       54.49      5.66 o 
   3   5  25       62.68       56.85      5.12 o 
   4   5  25        6.68        8.91      2.07 o 
  -5   6  25      258.40      225.33      7.75 o 
  -4   6  25       85.37      101.73      6.63 o 
  -3   6  25     1048.28     1086.77     23.52 o 
  -2   6  25      161.00      170.94      9.82 o 
  -1   6  25        7.17        9.06      2.83 o 
   0   6  25        1.63        1.20      1.88 o 
   1   6  25       39.16       39.25      4.02 o 
   2   6  25       46.84       43.65      4.33 o 
   3   6  25     1233.02     1188.12     18.20 o 
  -3   7  25      409.23      402.45     10.61 o 
  -2   7  25      576.63      596.09     14.11 o 
  -1   7  25      823.74      847.78     16.92 o 
   0   7  25      547.43      593.97     13.05 o 
   1   7  25      509.84      463.54     10.73 o 
  -8   0  26        0.30        2.92      1.88 o 
  -6   0  26       31.20       25.72      4.95 o 
  -4   0  26       70.56       61.54      7.99 o 
  -2   0  26       62.42       82.27      8.54 o 
   0   0  26      245.77      276.95     16.30 o 
   2   0  26      241.87      272.79     15.82 o 
   4   0  26      102.18       91.58      8.61 o 
   6   0  26       72.78       74.64      5.52 o 
  -8   1  26       16.04       23.67      1.92 o 
  -7   1  26       79.16       90.47      5.77 o 
  -6   1  26      179.25      171.48      8.34 o 
  -5   1  26       13.83       15.94      3.11 o 
  -4   1  26       79.75       74.07      4.77 o 
  -3   1  26      188.45      190.16      7.45 o 
  -2   1  26      166.68      163.38      8.41 o 
  -1   1  26      143.01      156.58     17.19 o 
   0   1  26      175.95      147.20      6.45 o 
   1   1  26     1248.93     1260.25     23.99 o 
   2   1  26      324.89      301.77     11.71 o 
   3   1  26        0.05       -0.92      1.84 o 
   4   1  26        1.10        2.85      1.88 o 
   5   1  26        9.97        8.47      2.00 o 
   6   1  26       67.19       70.71      3.51 o 
  -8   2  26        2.58        2.01      0.87 o 
  -7   2  26       98.25       98.03      5.02 o 
  -6   2  26        9.37       12.25      1.84 o 
  -5   2  26      173.40      185.62      8.88 o 
  -4   2  26      137.30      141.26      7.86 o 
  -3   2  26      487.83      500.01     14.38 o 
  -2   2  26       40.29       52.75      7.02 o 
  -1   2  26       65.92       60.99      5.03 o 
   0   2  26      476.96      460.11     11.02 o 
   1   2  26       75.18       73.68      5.67 o 
   2   2  26       42.13       37.44      4.06 o 
   3   2  26      824.57      880.65     17.99 o 
   4   2  26        9.67        6.44      1.48 o 
   5   2  26      220.28      226.23      5.27 o 
   6   2  26       43.52       39.10      3.53 o 
  -8   3  26       74.88       56.70      3.84 o 
  -7   3  26      311.83      330.33     11.14 o 
  -6   3  26       37.04       37.31      3.64 o 
  -5   3  26      431.22      442.03     19.57 o 
  -4   3  26      499.57      490.49     14.08 o 
  -3   3  26      931.46      982.30     28.50 o 
  -2   3  26      302.96      293.16     15.65 o 
  -1   3  26     1387.09     1334.39     23.36 o 
   0   3  26        3.39       -0.60      2.54 o 
   1   3  26     1053.42     1064.34     18.86 o 
   2   3  26       88.62      100.17      5.80 o 
   3   3  26       20.98       17.29      2.49 o 
   4   3  26       38.27       45.47      3.36 o 
   5   3  26      544.52      537.37     12.00 o 
  -7   4  26      258.45      287.38      9.11 o 
  -6   4  26        1.35        2.21      1.14 o 
  -5   4  26     1303.59     1391.11     56.44 o 
  -4   4  26      302.09      313.24      9.77 o 
  -3   4  26      399.52      417.85     17.83 o 
  -2   4  26        7.77        7.75      2.18 o 
  -1   4  26      425.05      447.69     25.59 o 
   0   4  26      125.88      134.12      6.76 o 
   1   4  26       86.04       76.75      4.83 o 
   2   4  26       31.75       39.12      3.45 o 
   3   4  26     1174.52     1156.85     26.53 o 
   4   4  26       52.00       43.64      3.55 o 
  -6   5  26       98.95      109.26      5.66 o 
  -5   5  26      103.33       97.88      6.24 o 
  -4   5  26        8.41        8.94      1.84 o 
  -3   5  26       35.26       33.41      4.99 o 
  -2   5  26        3.11        1.86      2.25 o 
  -1   5  26      708.23      715.52     21.36 o 
   0   5  26       82.06       97.61      7.62 o 
   1   5  26     1116.16     1142.91     20.23 o 
   2   5  26       13.82       14.37      2.77 o 
   3   5  26       68.95       75.68      5.34 o 
   4   5  26       52.65       62.76      3.79 o 
  -4   6  26       55.54       57.20      4.65 o 
  -3   6  26      209.29      197.99      9.50 o 
  -2   6  26       56.60       65.12      5.85 o 
  -1   6  26       43.03       45.28      4.87 o 
   0   6  26      470.76      460.16     13.90 o 
   1   6  26       11.57       10.37      1.50 o 
   2   6  26        1.94        4.33      1.59 o 
  -2   7  26        0.07        1.35      1.10 o 
  -1   7  26       70.29       81.98      4.67 o 
  -7   0  27      142.50      143.47      9.42 o 
  -5   0  27      126.12      131.53      7.60 o 
  -3   0  27      253.06      251.57     10.26 o 
  -1   0  27       53.37       82.08      7.95 o 
   1   0  27      422.16      377.69     18.69 o 
   3   0  27      315.32      356.99     17.06 o 
   5   0  27      619.83      639.95     18.11 o 
  -8   1  27       87.39       80.48      5.46 o 
  -7   1  27      642.51      700.11     14.29 o 
  -6   1  27        8.77        8.01      2.24 o 
  -5   1  27      604.85      632.07     16.15 o 
  -4   1  27       21.91       28.48      3.15 o 
  -3   1  27      134.64      124.35      5.95 o 
  -2   1  27      890.06      903.15     19.60 o 
  -1   1  27     1841.69     1926.33     22.59 o 
   0   1  27        7.58       15.36      4.14 o 
   1   1  27      204.01      244.25     10.52 o 
   2   1  27        4.00        2.39      2.69 o 
   3   1  27      717.88      719.54     16.76 o 
   4   1  27       55.90       56.66      4.55 o 
   5   1  27        4.50        5.37      1.49 o 
   6   1  27      129.39      122.80      5.85 o 
  -8   2  27      143.58      148.52      6.58 o 
  -7   2  27       31.94       31.37      2.64 o 
  -6   2  27      268.41      284.25      9.85 o 
  -5   2  27        1.68        2.62      1.66 o 
  -4   2  27        1.03        2.38      1.65 o 
  -3   2  27     1142.96     1139.77     21.17 o 
  -2   2  27     1008.97     1061.16     29.70 o 
  -1   2  27      154.06      143.97      7.51 o 
   0   2  27        8.13       11.06      2.44 o 
   1   2  27        9.75        6.41      2.26 o 
   2   2  27        3.87        3.89      2.13 o 
   3   2  27      317.01      314.40     10.29 o 
   4   2  27       58.25       69.50      4.44 o 
   5   2  27      680.35      560.68     94.10 o 
  -7   3  27        1.43        1.44      1.33 o 
  -6   3  27       10.83       13.08      1.98 o 
  -5   3  27       25.72       22.83      4.36 o 
  -4   3  27      398.79      400.96     17.67 o 
  -3   3  27      260.63      282.01     15.23 o 
  -2   3  27      234.27      239.24     13.94 o 
  -1   3  27       74.32       76.60      5.67 o 
   0   3  27       15.29       12.66      5.63 o 
   1   3  27        0.99        4.04      3.26 o 
   2   3  27        0.93        1.85      1.48 o 
   3   3  27        0.16        1.80      1.08 o 
   4   3  27       19.90       21.28      2.08 o 
   5   3  27       99.99       91.20      5.00 o 
  -7   4  27      188.25      163.95      6.90 o 
  -6   4  27      229.95      226.07     23.53 o 
  -5   4  27       30.89       34.65      4.45 o 
  -4   4  27      102.00      106.09      8.53 o 
  -3   4  27        2.35        2.45      2.48 o 
  -2   4  27      114.16      108.36      8.58 o 
  -1   4  27      142.64      145.35      9.55 o 
   0   4  27        8.81       14.09      2.46 o 
   1   4  27        1.26        1.38      1.02 o 
   2   4  27       32.06       23.50      2.58 o 
   3   4  27      165.65      164.86      6.31 o 
   4   4  27        0.38        1.26      0.91 o 
  -5   5  27        3.34        3.93      1.78 o 
  -4   5  27        3.42        4.85      2.26 o 
  -3   5  27      213.30      227.58     11.49 o 
  -2   5  27      200.04      188.47     10.74 o 
  -1   5  27       84.75       97.95      7.61 o 
   0   5  27      316.98      369.49     13.63 o 
   1   5  27     1078.79     1044.99     14.21 o 
   2   5  27      103.56       99.39      5.99 o 
   3   5  27      155.34      154.38      6.36 o 
  -4   6  27      318.44      305.88      9.50 o 
  -3   6  27      485.69      511.54     13.94 o 
  -2   6  27      206.01      221.77      9.62 o 
  -1   6  27      385.28      423.30     13.05 o 
   0   6  27       24.13       16.83      1.80 o 
   1   6  27        7.61        7.56      1.72 o 
  -8   0  28      234.90      270.86      9.19 o 
  -6   0  28       79.92       90.20      8.09 o 
  -4   0  28      272.12      277.20     10.73 o 
  -2   0  28        0.01       -2.47      2.47 o 
   0   0  28        3.31        8.75      3.59 o 
   2   0  28      118.99      135.53     10.68 o 
   4   0  28       72.57       77.60      7.10 o 
  -8   1  28        5.66        5.63      1.51 o 
  -7   1  28      246.60      252.55      8.07 o 
  -6   1  28      161.40      160.04      6.05 o 
  -5   1  28      331.02      370.31     12.03 o 
  -4   1  28      976.82     1001.59     20.01 o 
  -3   1  28       74.97       75.07      4.66 o 
  -2   1  28      221.90      242.59     10.07 o 
  -1   1  28      238.75      222.35      7.93 o 
   0   1  28      364.97      356.42     12.53 o 
   1   1  28      133.21      138.71      7.77 o 
   2   1  28       32.60       28.99      3.62 o 
   3   1  28       12.36       10.97      2.55 o 
   4   1  28      207.46      208.97      7.73 o 
   5   1  28       18.32       26.73      2.35 o 
  -7   2  28       87.84       77.93      6.03 o 
  -6   2  28        8.84        7.41      2.03 o 
  -5   2  28      526.56      558.03     14.23 o 
  -4   2  28      121.13      113.42      6.73 o 
  -3   2  28     1368.51     1382.73     24.87 o 
  -2   2  28      590.68      602.34     15.11 o 
  -1   2  28     1067.47     1129.86     17.04 o 
   0   2  28       22.24       13.23      2.01 o 
   1   2  28        5.72        3.57      1.78 o 
   2   2  28        2.77        3.75      1.57 o 
   3   2  28      361.48      385.42     10.65 o 
   4   2  28       46.44       35.33      2.88 o 
   5   2  28      394.02      362.57     10.94 o 
  -7   3  28      851.67      872.26     17.35 o 
  -6   3  28      288.08      286.10     11.76 o 
  -5   3  28     1081.80     1129.72     26.68 o 
  -4   3  28       96.33      102.20      8.80 o 
  -3   3  28      360.48      372.33     16.93 o 
  -2   3  28      340.13      341.21     13.65 o 
  -1   3  28      622.62      661.43     15.64 o 
   0   3  28       20.67       24.53      3.59 o 
   1   3  28     1447.87     1487.79     32.52 o 
   2   3  28       17.03       18.45      4.04 o 
   3   3  28     1071.22     1101.81     24.30 o 
   4   3  28       77.87       89.50      5.87 o 
  -6   4  28       29.13       23.14      2.93 o 
  -5   4  28     1450.50     1427.17     26.40 o 
  -4   4  28      365.51      378.52     15.08 o 
  -3   4  28      133.34      134.84     10.17 o 
  -2   4  28       29.72       30.03      3.31 o 
  -1   4  28      296.40      290.14     10.30 o 
   0   4  28        0.10       -1.33      1.33 o 
   1   4  28       32.51       33.18      2.88 o 
   2   4  28      134.18      136.63      5.13 o 
   3   4  28      464.54      390.79     44.01 o 
  -5   5  28        1.24        0.48      1.20 o 
  -4   5  28       18.63       14.59      2.84 o 
  -3   5  28      158.51      145.30      8.68 o 
  -2   5  28      286.38      304.62     12.70 o 
  -1   5  28       76.79       68.41      5.96 o 
   0   5  28      208.19      207.14      7.40 o 
   1   5  28      205.28      192.80      7.80 o 
   2   5  28       50.90       41.28      3.31 o 
  -3   6  28        3.10        2.88      1.33 o 
  -2   6  28       94.46       88.33      5.57 o 
  -1   6  28       17.17       11.79      1.82 o 
   0   6  28        3.26        2.05      0.99 o 
  -7   0  29      924.97      938.68     20.64 o 
  -5   0  29      595.65      570.04     19.64 o 
  -3   0  29     2149.70     2213.09     28.33 o 
  -1   0  29      424.67      458.31     13.40 o 
   1   0  29      297.22      303.23     15.79 o 
   3   0  29      350.68      361.79     15.43 o 
   5   0  29     1954.25     1931.20     23.78 o 
  -7   1  29      269.28      290.32      7.92 o 
  -6   1  29       86.77       83.53      5.08 o 
  -5   1  29      766.63      767.61     13.29 o 
  -4   1  29        1.91        2.44      1.95 o 
  -3   1  29        5.60        2.54      1.64 o 
  -2   1  29       19.40       25.19      4.82 o 
  -1   1  29        7.92       10.82      2.16 o 
   0   1  29       11.11       16.97      2.85 o 
   1   1  29      353.10      366.27     12.03 o 
   2   1  29        0.03       -0.49      1.79 o 
   3   1  29     1037.32     1020.92     17.77 o 
   4   1  29       12.89       14.68      2.09 o 
   5   1  29       24.53       22.24      2.75 o 
  -7   2  29       10.73       11.84      2.49 o 
  -6   2  29       19.25       16.87      4.00 o 
  -5   2  29       96.07      103.10      5.96 o 
  -4   2  29      691.22      690.43     15.41 o 
  -3   2  29     1230.54     1255.34     20.50 o 
  -2   2  29        0.50        1.44      1.66 o 
  -1   2  29       46.66       54.03      3.76 o 
   0   2  29        1.50        3.92      1.38 o 
   1   2  29      248.04      256.13      9.28 o 
   2   2  29        0.30        0.72      1.42 o 
   3   2  29       73.29       62.20      4.05 o 
   4   2  29       83.48       87.68      6.27 o 
  -7   3  29       34.64       38.33      3.28 o 
  -6   3  29       68.22       60.93      5.12 o 
  -5   3  29        1.78        1.24      2.09 o 
  -4   3  29      111.72      117.48      8.97 o 
  -3   3  29     1495.17     1559.82     32.82 o 
  -2   3  29       18.17       25.13      6.21 o 
  -1   3  29       27.28       22.19      3.15 o 
   0   3  29       86.37       81.84      5.12 o 
   1   3  29       25.35       32.43      4.89 o 
   2   3  29      130.23      143.94      9.07 o 
   3   3  29      187.08      197.03      9.34 o 
   4   3  29        0.31        1.14      0.98 o 
  -5   4  29        4.54        9.48      1.62 o 
  -4   4  29       61.29       53.17      4.69 o 
  -3   4  29      524.62      571.22     12.22 o 
  -2   4  29      281.61      264.78      8.54 o 
  -1   4  29      923.38      898.77     15.73 o 
   0   4  29       50.53       51.47      3.60 o 
   1   4  29        6.77        9.58      2.37 o 
   2   4  29        0.33       -0.24      1.52 o 
  -4   5  29        1.82        1.02      1.40 o 
  -3   5  29      452.73      454.66     13.94 o 
  -2   5  29       53.56       53.79      5.12 o 
  -1   5  29        6.89        5.13      2.03 o 
   0   5  29       33.30       37.74      3.60 o 
  -2   6  29      141.59      148.26      6.17 o 
  -1   6  29      491.12      446.68      9.87 o 
  -6   0  30       80.65       83.63      6.73 o 
  -4   0  30       60.15       62.35      4.74 o 
  -2   0  30       86.60       77.26      7.71 o 
   0   0  30      183.98      164.03     11.51 o 
   2   0  30      128.55      163.52     10.55 o 
   4   0  30       88.02       83.38      5.85 o 
  -7   1  30      280.29      296.76     10.07 o 
  -6   1  30       60.83       54.91      3.88 o 
  -5   1  30      642.26      648.45     11.48 o 
  -4   1  30       54.04       57.31      3.66 o 
  -3   1  30       23.62       26.78      2.52 o 
  -2   1  30       46.17       58.37      4.81 o 
  -1   1  30       55.21       52.28      3.73 o 
   0   1  30        0.72        1.31      1.62 o 
   1   1  30      731.87      713.75     15.83 o 
   2   1  30       51.47       47.63      4.29 o 
   3   1  30      195.96      198.01      7.26 o 
   4   1  30      321.58      336.27     10.30 o 
  -7   2  30      406.16      426.35     10.88 o 
  -6   2  30        0.93        3.05      1.89 o 
  -5   2  30       48.91       51.87      4.03 o 
  -4   2  30      871.96      851.53     24.13 o 
  -3   2  30      541.43      524.34     12.93 o 
  -2   2  30        8.71        6.89      1.73 o 
  -1   2  30     1371.78     1372.64     17.51 o 
   0   2  30        0.32        0.93      1.56 o 
   1   2  30       47.28       47.61      3.93 o 
   2   2  30        1.75        2.10      1.53 o 
   3   2  30      481.88      507.83     23.98 o 
   4   2  30        1.65        4.00      1.72 o 
  -6   3  30       16.04       17.20      2.74 o 
  -5   3  30      551.11      515.51     15.94 o 
  -4   3  30        0.39       -0.37      2.08 o 
  -3   3  30     1238.03     1235.52     26.00 o 
  -2   3  30       37.79       43.09      3.90 o 
  -1   3  30       64.28       61.08      4.41 o 
   0   3  30       12.36        4.65      2.17 o 
   1   3  30      948.12      898.56     22.09 o 
   2   3  30      157.46      161.75      8.74 o 
   3   3  30     1144.23     1077.03     18.87 o 
  -5   4  30      250.26      223.04      8.83 o 
  -4   4  30      449.88      430.41     17.12 o 
  -3   4  30      603.92      589.51     18.79 o 
  -2   4  30      277.79      284.14     13.02 o 
  -1   4  30     1721.57     1725.56     53.37 o 
   0   4  30      190.67      180.45      5.81 o 
   1   4  30      413.10      413.31     11.58 o 
  -4   5  30       59.90       76.41      4.68 o 
  -3   5  30      149.99      122.57      6.59 o 
  -2   5  30       88.74       95.53      6.00 o 
  -1   5  30        5.43        6.73      1.88 o 
  -7   0  31      225.24      202.75      7.39 o 
  -5   0  31      204.72      208.24     10.25 o 
  -3   0  31      553.16      538.97     12.34 o 
  -1   0  31     1172.19     1244.44     30.33 o 
   1   0  31      538.05      544.76     18.84 o 
   3   0  31       28.19       18.76      3.26 o 
  -7   1  31      286.73      284.66      8.41 o 
  -6   1  31       60.85       64.65      3.71 o 
  -5   1  31      435.38      425.56     10.16 o 
  -4   1  31        2.35        2.57      1.65 o 
  -3   1  31      483.78      495.90      9.78 o 
  -2   1  31       18.97       13.47      2.04 o 
  -1   1  31        0.50        1.08      1.56 o 
   0   1  31       25.71       25.62      5.01 o 
   1   1  31     1251.16     1184.58     19.02 o 
   2   1  31       42.46       43.69      5.17 o 
   3   1  31     1687.27     1687.21     18.49 o 
   4   1  31       12.39       11.47      2.04 o 
  -6   2  31        1.43        1.74      1.28 o 
  -5   2  31        0.62        2.55      1.27 o 
  -4   2  31        0.50        2.74      1.34 o 
  -3   2  31      129.47      140.16      4.39 o 
  -2   2  31       60.44       55.67      3.46 o 
  -1   2  31      525.66      543.35     10.13 o 
   0   2  31       57.40       46.66      3.73 o 
   1   2  31      387.22      370.08      9.59 o 
   2   2  31        3.56        3.42      1.87 o 
   3   2  31        8.18        9.18      2.26 o 
  -6   3  31       13.26        9.63      1.74 o 
  -5   3  31      363.55      342.15      6.48 o 
  -4   3  31        0.06        1.51      1.30 o 
  -3   3  31        0.70        0.85      1.44 o 
  -2   3  31      118.05      116.31      5.71 o 
  -1   3  31       40.32       31.78      3.10 o 
   0   3  31      277.73      255.66     11.53 o 
   1   3  31      216.34      211.22      9.85 o 
   2   3  31      165.73      164.99      7.82 o 
  -5   4  31      473.20      399.06     10.03 o 
  -4   4  31       15.06       13.40      2.47 o 
  -3   4  31      115.24      112.40      9.95 o 
  -2   4  31      254.91      237.40      7.79 o 
  -1   4  31        4.08        5.84      1.28 o 
   0   4  31        7.71        7.48      1.69 o 
  -3   5  31      128.93      117.44      5.49 o 
  -2   5  31       34.42       28.31      2.90 o 
  -6   0  32      538.30      545.21     13.21 o 
  -4   0  32        4.56        6.82      2.22 o 
  -2   0  32       24.64       19.98      4.29 o 
   0   0  32       86.08       72.83      6.93 o 
   2   0  32      183.36      182.93      9.40 o 
  -6   1  32      266.81      242.41     18.53 o 
  -5   1  32      163.22      160.55      7.92 o 
  -4   1  32        7.06        9.65      1.51 o 
  -3   1  32       81.83       86.24      4.29 o 
  -2   1  32      120.75      117.31      4.95 o 
  -1   1  32       11.88       13.81      1.87 o 
   0   1  32       29.80       23.85      2.97 o 
   1   1  32      405.37      411.55     10.32 o 
   2   1  32       17.16       15.38      1.98 o 
   3   1  32      499.64      460.32     29.68 o 
  -6   2  32       54.35       52.68      2.64 o 
  -5   2  32       67.73       73.17      4.99 o 
  -4   2  32      703.40      708.42     11.03 o 
  -3   2  32       10.48        9.75      1.54 o 
  -2   2  32       67.67       63.15      3.35 o 
  -1   2  32     1045.64     1009.36     17.36 o 
   0   2  32      106.04      102.09      4.84 o 
   1   2  32     1778.56     1770.82     31.90 o 
   2   2  32       23.33       17.90      3.00 o 
   3   2  32       28.39       31.75      3.05 o 
  -5   3  32      237.39      217.56      6.37 o 
  -4   3  32      278.80      285.76     12.15 o 
  -3   3  32     1437.33     1439.61     21.65 o 
  -2   3  32       55.31       62.40      7.07 o 
  -1   3  32       26.04       26.49      2.50 o 
   0   3  32       42.49       35.95      4.16 o 
   1   3  32      547.79      510.70     13.45 o 
   2   3  32      258.16      220.35      7.39 o 
  -4   4  32      256.61      255.03      8.41 o 
  -3   4  32       32.89       36.50      3.65 o 
  -2   4  32      317.16      330.33     10.36 o 
  -1   4  32      930.06      856.40     14.69 o 
  -5   0  33       38.41       36.02      2.51 o 
  -3   0  33      111.26      103.46      7.61 o 
  -1   0  33     2387.65     2405.35     36.26 o 
   1   0  33     1744.76     1691.05     27.59 o 
  -5   1  33      456.16      445.72      6.69 o 
  -4   1  33       43.66       37.16      2.23 o 
  -3   1  33      827.43      874.65     14.66 o 
  -2   1  33      124.74      129.42      5.88 o 
  -1   1  33      224.88      219.59      7.55 o 
   0   1  33        3.76        9.18      1.87 o 
   1   1  33      107.23      102.09      4.67 o 
   2   1  33       10.56        7.20      1.31 o 
  -5   2  33        9.98        7.49      1.85 o 
  -4   2  33      112.94      120.05      6.10 o 
  -3   2  33        0.98        0.93      1.29 o 
  -2   2  33       20.53       22.28      2.47 o 
  -1   2  33      369.45      351.03      8.18 o 
   0   2  33       40.42       27.55      3.83 o 
   1   2  33       61.04       41.19      4.28 o 
   2   2  33       87.69       94.13      5.36 o 
  -4   3  33       39.06       37.50      2.39 o 
  -3   3  33       66.85       72.18      3.59 o 
  -2   3  33        2.21        0.82      0.91 o 
  -1   3  33        0.11        1.09      2.47 o 
   0   3  33       87.57       72.57      4.86 o 
   1   3  33      165.49      152.52      6.07 o 
  -4   0  34      708.63      706.63     16.05 o 
  -2   0  34       85.39       79.84      6.22 o 
   0   0  34       61.87       75.35      5.69 o 
   2   0  34      147.45      165.74      6.25 o 
  -5   1  34      347.60      336.30      9.49 o 
  -4   1  34       11.57       11.12      1.54 o 
  -3   1  34      488.01      472.92     15.46 o 
  -2   1  34       10.02        7.61      1.59 o 
  -1   1  34      935.58      984.99     19.86 o 
   0   1  34        0.52        0.94      1.47 o 
   1   1  34       14.27       17.06      1.77 o 
   2   1  34        4.54        3.51      1.32 o 
  -4   2  34       60.82       62.90      4.48 o 
  -3   2  34      107.22      106.24      6.33 o 
  -2   2  34       42.28       46.15      4.46 o 
  -1   2  34      617.39      605.31     15.20 o 
   0   2  34      277.46      276.11      9.84 o 
   1   2  34      792.96      784.69     14.79 o 
  -2   3  34       20.26       19.66      2.31 o 
  -1   3  34      452.31      382.43      9.43 o 
  -3   0  35      147.19      160.83      7.09 o 
  -1   0  35      174.52      170.23      7.54 o 
  -4   1  35        0.03        0.61      0.97 o 
  -3   1  35      786.28      776.94     15.73 o 
  -2   1  35       21.42       16.16      3.23 o 
  -1   1  35      198.76      162.18     10.05 o 
   0   1  35      116.00      129.21      6.29 o 
  -3   2  35        5.66       10.81      1.95 o 
  -2   2  35        4.28        4.78      1.56 o 
  -1   2  35      236.86      224.30      7.80 o 
   0   2  35        6.32        4.59      1.31 o 
                                                 
